# Supplementary material for: A quantitative approach to evaluating the GWP timescale through implicit discount rates
Source: Earth Syst Dyn. Author manuscript; Available in PMC 2019 Aug 27. (PMC6711200; doi:10.5194/esd-2018-6)
Supplement: SI [file NIHMS1043049-supplement-SI.zip]

Archive with 74 entries (54 files):
- MetricsPaperCode/
- MetricsPaperCode/src/
- MetricsPaperCode/src/metricsfunctions.R
- MetricsPaperCode/data/
- MetricsPaperCode/data/gdpovertime.csv
- MetricsPaperCode/data/rcp6gasconcs.csv
- MetricsPaperCode/data/rcp85gasconcs.csv
- MetricsPaperCode/data/rcp3PDgasconcs.csv
- MetricsPaperCode/data/rcp45gasconcs.csv
- MetricsPaperCode/GWPtimescalecalc.R
- MetricsPaperCode/nonCO2ESD.R
- MetricsPaperCode/results/
- MetricsPaperCode/results/N2OGWP.pdf
- MetricsPaperCode/results/N2Odamageratio.pdf
- MetricsPaperCode/results/discountquantESD.csv
- MetricsPaperCode/results/n2ogridplot.pdf
- MetricsPaperCode/results/Figure1.gridplot.pdf
- MetricsPaperCode/results/doubleaxis.pdf
- MetricsPaperCode/results/CH4GWP.pdf
- MetricsPaperCode/results/GWPquantESD.csv
- MetricsPaperCode/results/CH4damageratio.pdf
- MetricsPaperCode/results/fig2dummy.pdf
- MetricsPaperCode/MetricsSensitivityProject.Rproj
- MetricsPaperCode/.Rproj.user/
- MetricsPaperCode/.Rproj.user/D0FDAD79/
- MetricsPaperCode/.Rproj.user/D0FDAD79/console06/
- MetricsPaperCode/.Rproj.user/D0FDAD79/console06/INDEX001
- MetricsPaperCode/.Rproj.user/D0FDAD79/sources/
- MetricsPaperCode/.Rproj.user/D0FDAD79/sources/prop/
- MetricsPaperCode/.Rproj.user/D0FDAD79/sources/prop/BB73F39D
- MetricsPaperCode/.Rproj.user/D0FDAD79/sources/prop/FE5B6744
- MetricsPaperCode/.Rproj.user/D0FDAD79/sources/prop/35938D7A
- MetricsPaperCode/.Rproj.user/D0FDAD79/sources/prop/1E9285B5
- MetricsPaperCode/.Rproj.user/D0FDAD79/sources/prop/2B677938
- MetricsPaperCode/.Rproj.user/D0FDAD79/sources/prop/F9AEB888
- MetricsPaperCode/.Rproj.user/D0FDAD79/sources/prop/CCF0716B
- MetricsPaperCode/.Rproj.user/D0FDAD79/sources/prop/9A5383F1
- MetricsPaperCode/.Rproj.user/D0FDAD79/sources/prop/9B8BEE93
- MetricsPaperCode/.Rproj.user/D0FDAD79/sources/prop/INDEX
- MetricsPaperCode/.Rproj.user/D0FDAD79/sources/per/
- MetricsPaperCode/.Rproj.user/D0FDAD79/sources/per/t/
- MetricsPaperCode/.Rproj.user/D0FDAD79/sources/per/t/EFA57C8B-contents
- MetricsPaperCode/.Rproj.user/D0FDAD79/sources/per/t/EFA57C8B
- MetricsPaperCode/.Rproj.user/D0FDAD79/sources/per/t/FB4C116C-contents
- MetricsPaperCode/.Rproj.user/D0FDAD79/sources/per/t/B92A1C63
- MetricsPaperCode/.Rproj.user/D0FDAD79/sources/per/t/1EAF1AA3
- MetricsPaperCode/.Rproj.user/D0FDAD79/sources/per/t/1EAF1AA3-contents
- MetricsPaperCode/.Rproj.user/D0FDAD79/sources/per/t/8766B47D
- MetricsPaperCode/.Rproj.user/D0FDAD79/sources/per/t/8766B47D-contents
- MetricsPaperCode/.Rproj.user/D0FDAD79/sources/per/t/B92A1C63-contents
- MetricsPaperCode/.Rproj.user/D0FDAD79/sources/per/t/FB4C116C
- MetricsPaperCode/.Rproj.user/D0FDAD79/sources/per/u/
- MetricsPaperCode/.Rproj.user/D0FDAD79/profiles-cache/
- MetricsPaperCode/.Rproj.user/D0FDAD79/pcs/
- MetricsPaperCode/.Rproj.user/D0FDAD79/pcs/windowlayoutstate.pper
- MetricsPaperCode/.Rproj.user/D0FDAD79/pcs/source-pane.pper
- MetricsPaperCode/.Rproj.user/D0FDAD79/pcs/workbench-pane.pper
- MetricsPaperCode/.Rproj.user/D0FDAD79/pcs/files-pane.pper
- MetricsPaperCode/.Rproj.user/D0FDAD79/viewer-cache/
- MetricsPaperCode/.Rproj.user/D0FDAD79/presentation/
- MetricsPaperCode/.Rproj.user/D0FDAD79/explorer-cache/
- MetricsPaperCode/.Rproj.user/D0FDAD79/saved_source_markers
- MetricsPaperCode/.Rproj.user/D0FDAD79/ctx/
- MetricsPaperCode/.Rproj.user/D0FDAD79/rmd-outputs
- MetricsPaperCode/.Rproj.user/shared/
- MetricsPaperCode/.Rproj.user/shared/notebooks/
- MetricsPaperCode/.Rproj.user/shared/notebooks/paths
- MetricsPaperCode/.Rproj.user/shared/notebooks/patch-chunk-names
- MetricsPaperCode/README for Metrics Paper Code.docx
- MetricsPaperCode/.Rhistory
- MetricsPaperCode/FullSensitivityESD.R
- MetricsPaperCode/CentralParameters.R
- esd-9-1013-2018-supplement-title-page.pdf
- Sarofim_Metrics_ESD_SI_6_1_18_clean.pdf
