# Supplementary material for: A quantitative approach to evaluating the GWP timescale through implicit discount rates
Source: Earth Syst Dyn. Author manuscript; Available in PMC 2019 Aug 27. (PMC6711200; doi:10.5194/esd-2018-6)
Supplement: SI [file NIHMS1043049-supplement-SI.zip › MetricsPaperCode/data/gdpovertime.csv]

year	consumption	slowcons	fastcons
2010	85.01	85.01	85.01
2015	105.18	94.66604838	116.6086078
2020	125.35	103.4247208	151.3696611
2025	147.77	112.3714882	193.3697973
2030	172.51	121.4859962	243.4748231
2035	199.61	130.7517118	302.5822048
2040	229.14	140.1550905	371.6202834
2045	261.14	149.6849151	451.5474666
2050	295.65	159.3317678	543.3512416
2055	332.73	169.0876083	648.0468972
2060	372.42	178.9454371	766.675873
2065	414.77	188.8990274	900.3036905
2070	459.80	198.9427118	1050.017431
2075	507.56	209.0712126	1216.922738
2080	558.09	219.2795052	1402.140289
2085	611.40	229.5627043	1606.801654
2090	667.54	239.9159599	1832.044292
2095	726.51	250.3343465	2079.005217
2100	788.34	260.812718	2348.812307
2105	853.04	271.3454825	2642.571169
2110	920.62	281.9299197	2961.458527
2115	991.10	292.5626877	3306.634459
2120	1064.49	303.2400374	3679.240095
2125	1140.79	313.9579504	4080.394701
2130	1220.01	324.7122303	4511.192387
2135	1302.13	335.4985649	4972.698645
2140	1387.15	346.3125719	5465.946869
2145	1475.05	357.1498342	5991.934972
2150	1565.80	368.0059284	6551.622194
2155	1659.39	378.8764493	7145.926174
2160	1755.79	389.7570326	7775.720363
2165	1854.96	400.6433747	8441.831809
2170	1956.88	411.531252	9145.039373
2175	2061.49	422.4165399	9886.072449
2180	2168.76	433.2952309	10665.61024
2185	2278.64	444.1634549	11484.28173
2190	2391.09	455.0175016	12342.66657
2195	2506.06	465.8538497	13241.29728
2200	2623.49	476.6692087	14180.66349
2205	2743.35	487.4605839	15161.21977
2210	2865.58	498.2253853	16183.39954
2215	2990.14	508.9616164	17247.64026
2220	3117.00	519.6682074	18354.42924
2225	3246.14	530.3456105	19504.38737
2230	3377.57	540.9968625	20698.42328
2235	3511.37	551.6294846	21938.01677
2240	3647.73	562.25886	23225.73968
2245	3783.27	572.6286011	24529.75662
2250	3920.17	582.9154658	25870.73376
2255	4058.55	593.1322508	27250.11969
2260	4198.41	603.2829297	28668.32362
2265	4339.70	613.366692	30125.10325
2270	4482.32	623.3802947	31619.80749
2275	4626.16	633.3194042	33151.52699
2280	4771.10	643.1793404	34719.18645
2285	4917.01	652.9554743	36321.60088
2290	5063.79	662.6434251	37957.50973
2295	5211.29	672.2391469	39625.59768
2300	5359.41	681.7389555	41324.50759
2305	5508.02	691.1395244	43052.84889
2310	5657.02	700.4378667	44809.20347
2315	5806.30	709.6313117	46592.13027
2320	5955.75	718.7174805	48400.16917
2325	6105.27	727.6942628	50231.84458
2330	6254.75	736.559796	52085.66893
2335	6404.11	745.3124464	53960.14615
2340	6553.24	753.9507927	55853.7751
2345	6702.07	762.4736112	57765.05295
2350	6850.50	770.8798625	59692.47856
2355	6998.45	779.1686795	61634.55576
2360	7145.85	787.339357	63589.79649
2365	7292.60	795.3913409	65556.72381
2370	7438.65	803.3242189	67533.87467
2375	7583.91	811.1377105	69519.80234
2380	7728.33	818.8316573	71513.07849
2385	7871.83	826.4060116	73512.29447
2390	8014.36	833.8608223	75516.06163
2395	8155.86	841.1962169	77523.00971
2400	8296.27	848.4123733	79531.78226
2405	8435.53	855.5094765	81541.02662
2410	8573.60	862.4876477	83549.37455
2415	8710.40	869.3468233	85555.40633
2420	8845.87	876.0865473	87557.58563
2425	8979.94	882.7056125	89554.14275
2430	9112.50	889.2014343	91542.86631
2435	9243.38	895.5689579	93520.73304
2440	9372.33	901.7987441	95483.24995
2445	9498.94	907.8736105	97423.28564
2450	9622.50	913.7627086	99328.98902
2455	9741.75	919.4110132	101180.0651
2460	9854.52	924.7204384	102941.0506
2465	9956.93	929.5152095	104548.9728
2470	10130.75	937.6003646	107296.1361
2475	10288.19	944.8636642	109805.1594
2480	10433.51	951.5181095	112138.2239
2485	10569.72	957.7128714	114339.8246
2490	10698.95	963.5531333	116441.8082
2495	10822.71	969.1134781	118466.9553
2500	10942.10	974.447057	120431.5388
2505	11057.89	979.5919402	122347.1585
2510	11170.63	984.5755495	124222.0576
