# Supplementary material for: A quantitative approach to evaluating the GWP timescale through implicit discount rates
Source: Earth Syst Dyn. Author manuscript; Available in PMC 2019 Aug 27. (PMC6711200; doi:10.5194/esd-2018-6)
Supplement: SI [file NIHMS1043049-supplement-SI.zip › MetricsPaperCode/data/rcp6gasconcs.csv]

year	co2conc	ch4conc	n2oconc	totforc
2011	391.1665	1772.7889	323.82554	2.0491389
2012	393.24066	1776.5604	324.58119	2.088639
2013	395.29786	1779.589	325.32519	2.1273441
2014	397.34576	1781.9675	326.05742	2.1650662
2015	399.38717	1783.7889	326.77777	2.202128
2016	401.41789	1785.1042	327.48616	2.2385299
2017	403.43127	1785.9337	328.18265	2.2742228
2018	405.42513	1786.3038	328.86735	2.3092135
2019	407.40083	1786.2466	329.54034	2.3439781
2020	409.36026	1785.7913	330.20175	2.379032
2021	411.29764	1784.8938	330.85166	2.4145842
2022	413.21903	1784.0299	331.50208	2.4506217
2023	415.14445	1783.7309	332.165	2.4869815
2024	417.08292	1783.9868	332.8405	2.5237119
2025	419.03635	1784.7856	333.52868	2.5608484
2026	421.0038	1786.1234	334.22958	2.5983775
2027	422.97812	1787.962	334.94313	2.6361944
2028	424.95028	1790.2392	335.66923	2.6741573
2029	426.91631	1792.9056	336.40777	2.712196
2030	428.87629	1795.9236	337.15862	2.7472941
2031	430.832	1799.2652	337.92168	2.7764276
2032	432.80746	1802.8629	338.69708	2.8031525
2033	434.83148	1806.6744	339.48491	2.8307015
2034	436.91619	1810.7279	340.28509	2.8587885
2035	439.06785	1815.0411	341.09749	2.8874624
2036	441.28581	1819.6281	341.92201	2.9166896
2037	443.5672	1824.5089	342.75853	2.9464128
2038	445.90288	1829.6668	343.60696	2.9764895
2039	448.28176	1835.0584	344.46717	3.0067455
2040	450.69811	1840.6512	345.33907	3.0389354
2041	453.15021	1846.4199	346.22254	3.074861
2042	455.64509	1852.2293	347.11642	3.1121745
2043	458.18181	1857.8862	348.01955	3.1489549
2044	460.76247	1863.3519	348.93183	3.1857748
2045	463.4053	1868.6891	349.85315	3.2229314
2046	466.11968	1873.9458	350.78342	3.2605966
2047	468.90757	1879.1637	351.72255	3.2988382
2048	471.76784	1884.3884	352.67046	3.3376792
2049	474.69236	1889.6253	353.62706	3.3770291
2050	477.67043	1894.8503	354.59228	3.415505
2051	480.69694	1900.0515	355.56603	3.4518163
2052	483.77696	1905.1561	356.5484	3.4872698
2053	486.9156	1910.0946	357.53947	3.523172
2054	490.1025	1914.7978	358.53915	3.5593808
2055	493.33845	1919.2299	359.54737	3.5958767
2056	496.64173	1923.4614	360.56406	3.6328898
2057	500.02229	1927.5478	361.58913	3.6705462
2058	503.48287	1931.5374	362.62251	3.7088872
2059	507.02296	1935.4819	363.66412	3.7479196
2060	510.63443	1939.3909	364.71388	3.7907974
2061	514.30531	1943.2357	365.77172	3.8406347
2062	518.02671	1946.8312	366.83596	3.8934391
2063	521.79702	1950.0245	367.90494	3.9458576
2064	525.61935	1952.8408	368.97857	3.9984897
2065	529.48604	1955.2248	370.0568	4.051215
2066	533.3998	1957.1532	371.13954	4.1040372
2067	537.38147	1958.7112	372.22675	4.1572022
2068	541.44308	1959.9683	373.3184	4.2108538
2069	545.58888	1960.9853	374.41443	4.2650515
2070	549.81989	1961.8258	375.5148	4.3183181
2071	554.12904	1962.513	376.61948	4.369055
2072	558.48622	1962.7267	377.7249	4.4184076
2073	562.86724	1962.1778	378.82751	4.4674715
2074	567.27205	1960.9213	379.92726	4.5161219
2075	571.70141	1959.009	381.02411	4.5643894
2076	576.14574	1956.4107	382.11805	4.6121639
2077	580.6064	1953.1269	383.20909	4.6594545
2078	585.10462	1949.2658	384.29725	4.7065125
2079	589.65317	1944.9187	385.38255	4.7534976
2080	594.25683	1940.1657	386.46501	4.7988321
2081	598.9179	1935.0913	387.54467	4.8409145
2082	603.53811	1928.8518	388.61807	4.880525
2083	608.01988	1920.6397	389.68177	4.9180441
2084	612.36372	1910.607	390.73579	4.9531342
2085	616.57173	1898.9044	391.78016	4.9859109
2086	620.64773	1885.672	392.81493	5.0164965
2087	624.58304	1870.9642	393.84015	5.044856
2088	628.38085	1854.8591	394.85592	5.0710688
2089	632.06458	1837.5335	395.86233	5.0954398
2090	635.64876	1819.1421	396.85944	5.1183032
2091	639.14086	1799.8223	397.84736	5.1399225
2092	642.59729	1780.4823	398.82526	5.1611431
2093	646.06094	1761.9161	399.79231	5.1826241
2094	649.51513	1744.0436	400.7486	5.2041804
2095	652.95074	1726.7981	401.69422	5.2257108
2096	656.36419	1710.1269	402.62925	5.2471677
2097	659.75421	1693.9822	403.55377	5.2685242
2098	663.10742	1678.4056	404.46789	5.2897049
2099	666.42313	1663.5277	405.3717	5.3107897
2100	669.72317	1649.3962	406.26529	5.3313623
2101	673.02173	1635.9676	407.14875	5.3508875
2102	676.29128	1623.6001	408.01621	5.3705006
2103	679.50127	1612.6146	408.8618	5.3907736
2104	682.64541	1602.8609	409.68561	5.4110631
2105	685.71141	1594.1808	410.48773	5.4311955
2106	688.69282	1586.4401	411.26828	5.4510566
2107	691.58868	1579.5283	412.02744	5.4705884
2108	694.39983	1573.3479	412.76539	5.489753
2109	697.11406	1567.7503	413.48233	5.5083795
2110	699.73157	1562.6256	414.17845	5.526415
2111	702.27614	1557.9631	414.85394	5.5440467
2112	704.7639	1553.7475	415.50899	5.5613978
2113	707.20265	1549.9613	416.14379	5.5785246
2114	709.5953	1546.5942	416.75851	5.59545
2115	711.93394	1543.6061	417.35336	5.6120961
2116	714.20507	1540.9361	417.9285	5.6283304
2117	716.40081	1538.5363	418.48413	5.6440714
2118	718.51915	1536.372	419.02041	5.6592897
2119	720.56005	1534.4132	419.53753	5.6739731
2120	722.51007	1532.5724	420.03565	5.6879742
2121	724.36814	1530.7932	420.51497	5.7012563
2122	726.15805	1529.1105	420.97564	5.7140228
2123	727.8964	1527.5501	421.41784	5.7264165
2124	729.59084	1526.1311	421.84175	5.7385091
2125	731.24405	1524.8756	422.24751	5.7503343
2126	732.84773	1523.7724	422.63532	5.7618216
2127	734.38928	1522.7867	423.00532	5.7728578
2128	735.86182	1521.8936	423.35768	5.7833808
2129	737.26278	1521.0786	423.69257	5.7933668
2130	738.59171	1520.3297	424.01013	5.8028084
2131	739.83434	1519.5757	424.31055	5.8115618
2132	740.98904	1518.7746	424.59396	5.8195923
2133	742.0798	1517.9732	424.86053	5.8271055
2134	743.1235	1517.2085	425.11041	5.8342483
2135	744.12799	1516.509	425.34375	5.8410967
2136	745.09601	1515.9053	425.56071	5.847691
2137	746.01899	1515.394	425.76144	5.8539692
2138	746.88224	1514.9471	425.94609	5.8598101
2139	747.67691	1514.5455	426.1148	5.8651404
2140	748.40031	1514.1802	426.26773	5.8699372
2141	749.05184	1513.844	426.40501	5.8741936
2142	749.6169	1513.4702	426.52679	5.8777656
2143	750.09334	1513.0204	426.63322	5.8806156
2144	750.50572	1512.545	426.72443	5.8829513
2145	750.87141	1512.0835	426.80057	5.8849221
2146	751.19813	1511.6673	426.86177	5.8866032
2147	751.4889	1511.3289	426.90817	5.8880369
2148	751.73512	1511.0669	426.93991	5.8891618
2149	751.92185	1510.8551	426.95712	5.8898557
2150	751.99877	1510.7589	426.96211	5.890082
2151	751.99877	1510.7589	426.96211	5.890082
2152	751.99877	1510.7589	426.96211	5.890082
2153	751.99877	1510.7589	426.96211	5.890082
2154	751.99877	1510.7589	426.96211	5.890082
2155	751.99877	1510.7589	426.96211	5.890082
2156	751.99877	1510.7589	426.96211	5.890082
2157	751.99877	1510.7589	426.96211	5.890082
2158	751.99877	1510.7589	426.96211	5.890082
2159	751.99877	1510.7589	426.96211	5.890082
2160	751.99877	1510.7589	426.96211	5.890082
2161	751.99877	1510.7589	426.96211	5.890082
2162	751.99877	1510.7589	426.96211	5.890082
2163	751.99877	1510.7589	426.96211	5.890082
2164	751.99877	1510.7589	426.96211	5.890082
2165	751.99877	1510.7589	426.96211	5.890082
2166	751.99877	1510.7589	426.96211	5.890082
2167	751.99877	1510.7589	426.96211	5.890082
2168	751.99877	1510.7589	426.96211	5.890082
2169	751.99877	1510.7589	426.96211	5.890082
2170	751.99877	1510.7589	426.96211	5.890082
2171	751.99877	1510.7589	426.96211	5.890082
2172	751.99877	1510.7589	426.96211	5.890082
2173	751.99877	1510.7589	426.96211	5.890082
2174	751.99877	1510.7589	426.96211	5.890082
2175	751.99877	1510.7589	426.96211	5.890082
2176	751.99877	1510.7589	426.96211	5.890082
2177	751.99877	1510.7589	426.96211	5.890082
2178	751.99877	1510.7589	426.96211	5.890082
2179	751.99877	1510.7589	426.96211	5.890082
2180	751.99877	1510.7589	426.96211	5.890082
2181	751.99877	1510.7589	426.96211	5.890082
2182	751.99877	1510.7589	426.96211	5.890082
2183	751.99877	1510.7589	426.96211	5.890082
2184	751.99877	1510.7589	426.96211	5.890082
2185	751.99877	1510.7589	426.96211	5.890082
2186	751.99877	1510.7589	426.96211	5.890082
2187	751.99877	1510.7589	426.96211	5.890082
2188	751.99877	1510.7589	426.96211	5.890082
2189	751.99877	1510.7589	426.96211	5.890082
2190	751.99877	1510.7589	426.96211	5.890082
2191	751.99877	1510.7589	426.96211	5.890082
2192	751.99877	1510.7589	426.96211	5.890082
2193	751.99877	1510.7589	426.96211	5.890082
2194	751.99877	1510.7589	426.96211	5.890082
2195	751.99877	1510.7589	426.96211	5.890082
2196	751.99877	1510.7589	426.96211	5.890082
2197	751.99877	1510.7589	426.96211	5.890082
2198	751.99877	1510.7589	426.96211	5.890082
2199	751.99877	1510.7589	426.96211	5.890082
2200	751.99877	1510.7589	426.96211	5.890082
2201	751.99877	1510.7589	426.96211	5.890082
2202	751.99877	1510.7589	426.96211	5.890082
2203	751.99877	1510.7589	426.96211	5.890082
2204	751.99877	1510.7589	426.96211	5.890082
2205	751.99877	1510.7589	426.96211	5.890082
2206	751.99877	1510.7589	426.96211	5.890082
2207	751.99877	1510.7589	426.96211	5.890082
2208	751.99877	1510.7589	426.96211	5.890082
2209	751.99877	1510.7589	426.96211	5.890082
2210	751.99877	1510.7589	426.96211	5.890082
2211	751.99877	1510.7589	426.96211	5.890082
2212	751.99877	1510.7589	426.96211	5.890082
2213	751.99877	1510.7589	426.96211	5.890082
2214	751.99877	1510.7589	426.96211	5.890082
2215	751.99877	1510.7589	426.96211	5.890082
2216	751.99877	1510.7589	426.96211	5.890082
2217	751.99877	1510.7589	426.96211	5.890082
2218	751.99877	1510.7589	426.96211	5.890082
2219	751.99877	1510.7589	426.96211	5.890082
2220	751.99877	1510.7589	426.96211	5.890082
2221	751.99877	1510.7589	426.96211	5.890082
2222	751.99877	1510.7589	426.96211	5.890082
2223	751.99877	1510.7589	426.96211	5.890082
2224	751.99877	1510.7589	426.96211	5.890082
2225	751.99877	1510.7589	426.96211	5.890082
2226	751.99877	1510.7589	426.96211	5.890082
2227	751.99877	1510.7589	426.96211	5.890082
2228	751.99877	1510.7589	426.96211	5.890082
2229	751.99877	1510.7589	426.96211	5.890082
2230	751.99877	1510.7589	426.96211	5.890082
2231	751.99877	1510.7589	426.96211	5.890082
2232	751.99877	1510.7589	426.96211	5.890082
2233	751.99877	1510.7589	426.96211	5.890082
2234	751.99877	1510.7589	426.96211	5.890082
2235	751.99877	1510.7589	426.96211	5.890082
2236	751.99877	1510.7589	426.96211	5.890082
2237	751.99877	1510.7589	426.96211	5.890082
2238	751.99877	1510.7589	426.96211	5.890082
2239	751.99877	1510.7589	426.96211	5.890082
2240	751.99877	1510.7589	426.96211	5.890082
2241	751.99877	1510.7589	426.96211	5.890082
2242	751.99877	1510.7589	426.96211	5.890082
2243	751.99877	1510.7589	426.96211	5.890082
2244	751.99877	1510.7589	426.96211	5.890082
2245	751.99877	1510.7589	426.96211	5.890082
2246	751.99877	1510.7589	426.96211	5.890082
2247	751.99877	1510.7589	426.96211	5.890082
2248	751.99877	1510.7589	426.96211	5.890082
2249	751.99877	1510.7589	426.96211	5.890082
2250	751.99877	1510.7589	426.96211	5.890082
2251	751.99877	1510.7589	426.96211	5.890082
2252	751.99877	1510.7589	426.96211	5.890082
2253	751.99877	1510.7589	426.96211	5.890082
2254	751.99877	1510.7589	426.96211	5.890082
2255	751.99877	1510.7589	426.96211	5.890082
2256	751.99877	1510.7589	426.96211	5.890082
2257	751.99877	1510.7589	426.96211	5.890082
2258	751.99877	1510.7589	426.96211	5.890082
2259	751.99877	1510.7589	426.96211	5.890082
2260	751.99877	1510.7589	426.96211	5.890082
2261	751.99877	1510.7589	426.96211	5.890082
2262	751.99877	1510.7589	426.96211	5.890082
2263	751.99877	1510.7589	426.96211	5.890082
2264	751.99877	1510.7589	426.96211	5.890082
2265	751.99877	1510.7589	426.96211	5.890082
2266	751.99877	1510.7589	426.96211	5.890082
2267	751.99877	1510.7589	426.96211	5.890082
2268	751.99877	1510.7589	426.96211	5.890082
2269	751.99877	1510.7589	426.96211	5.890082
2270	751.99877	1510.7589	426.96211	5.890082
2271	751.99877	1510.7589	426.96211	5.890082
2272	751.99877	1510.7589	426.96211	5.890082
2273	751.99877	1510.7589	426.96211	5.890082
2274	751.99877	1510.7589	426.96211	5.890082
2275	751.99877	1510.7589	426.96211	5.890082
2276	751.99877	1510.7589	426.96211	5.890082
2277	751.99877	1510.7589	426.96211	5.890082
2278	751.99877	1510.7589	426.96211	5.890082
2279	751.99877	1510.7589	426.96211	5.890082
2280	751.99877	1510.7589	426.96211	5.890082
2281	751.99877	1510.7589	426.96211	5.890082
2282	751.99877	1510.7589	426.96211	5.890082
2283	751.99877	1510.7589	426.96211	5.890082
2284	751.99877	1510.7589	426.96211	5.890082
2285	751.99877	1510.7589	426.96211	5.890082
2286	751.99877	1510.7589	426.96211	5.890082
2287	751.99877	1510.7589	426.96211	5.890082
2288	751.99877	1510.7589	426.96211	5.890082
2289	751.99877	1510.7589	426.96211	5.890082
2290	751.99877	1510.7589	426.96211	5.890082
2291	751.99877	1510.7589	426.96211	5.890082
2292	751.99877	1510.7589	426.96211	5.890082
2293	751.99877	1510.7589	426.96211	5.890082
2294	751.99877	1510.7589	426.96211	5.890082
2295	751.99877	1510.7589	426.96211	5.890082
2296	751.99877	1510.7589	426.96211	5.890082
2297	751.99877	1510.7589	426.96211	5.890082
2298	751.99877	1510.7589	426.96211	5.890082
2299	751.99877	1510.7589	426.96211	5.890082
2300	751.99877	1510.7589	426.96211	5.890082
2301	751.99877	1510.7589	426.96211	5.890082
2302	751.99877	1510.7589	426.96211	5.890082
2303	751.99877	1510.7589	426.96211	5.890082
2304	751.99877	1510.7589	426.96211	5.890082
2305	751.99877	1510.7589	426.96211	5.890082
2306	751.99877	1510.7589	426.96211	5.890082
2307	751.99877	1510.7589	426.96211	5.890082
2308	751.99877	1510.7589	426.96211	5.890082
2309	751.99877	1510.7589	426.96211	5.890082
2310	751.99877	1510.7589	426.96211	5.890082
2311	751.99877	1510.7589	426.96211	5.890082
2312	751.99877	1510.7589	426.96211	5.890082
2313	751.99877	1510.7589	426.96211	5.890082
2314	751.99877	1510.7589	426.96211	5.890082
2315	751.99877	1510.7589	426.96211	5.890082
2316	751.99877	1510.7589	426.96211	5.890082
2317	751.99877	1510.7589	426.96211	5.890082
2318	751.99877	1510.7589	426.96211	5.890082
2319	751.99877	1510.7589	426.96211	5.890082
2320	751.99877	1510.7589	426.96211	5.890082
2321	751.99877	1510.7589	426.96211	5.890082
2322	751.99877	1510.7589	426.96211	5.890082
2323	751.99877	1510.7589	426.96211	5.890082
2324	751.99877	1510.7589	426.96211	5.890082
2325	751.99877	1510.7589	426.96211	5.890082
2326	751.99877	1510.7589	426.96211	5.890082
2327	751.99877	1510.7589	426.96211	5.890082
2328	751.99877	1510.7589	426.96211	5.890082
2329	751.99877	1510.7589	426.96211	5.890082
2330	751.99877	1510.7589	426.96211	5.890082
2331	751.99877	1510.7589	426.96211	5.890082
2332	751.99877	1510.7589	426.96211	5.890082
2333	751.99877	1510.7589	426.96211	5.890082
2334	751.99877	1510.7589	426.96211	5.890082
2335	751.99877	1510.7589	426.96211	5.890082
2336	751.99877	1510.7589	426.96211	5.890082
2337	751.99877	1510.7589	426.96211	5.890082
2338	751.99877	1510.7589	426.96211	5.890082
2339	751.99877	1510.7589	426.96211	5.890082
2340	751.99877	1510.7589	426.96211	5.890082
2341	751.99877	1510.7589	426.96211	5.890082
2342	751.99877	1510.7589	426.96211	5.890082
2343	751.99877	1510.7589	426.96211	5.890082
2344	751.99877	1510.7589	426.96211	5.890082
2345	751.99877	1510.7589	426.96211	5.890082
2346	751.99877	1510.7589	426.96211	5.890082
2347	751.99877	1510.7589	426.96211	5.890082
2348	751.99877	1510.7589	426.96211	5.890082
2349	751.99877	1510.7589	426.96211	5.890082
2350	751.99877	1510.7589	426.96211	5.890082
2351	751.99877	1510.7589	426.96211	5.890082
2352	751.99877	1510.7589	426.96211	5.890082
2353	751.99877	1510.7589	426.96211	5.890082
2354	751.99877	1510.7589	426.96211	5.890082
2355	751.99877	1510.7589	426.96211	5.890082
2356	751.99877	1510.7589	426.96211	5.890082
2357	751.99877	1510.7589	426.96211	5.890082
2358	751.99877	1510.7589	426.96211	5.890082
2359	751.99877	1510.7589	426.96211	5.890082
2360	751.99877	1510.7589	426.96211	5.890082
2361	751.99877	1510.7589	426.96211	5.890082
2362	751.99877	1510.7589	426.96211	5.890082
2363	751.99877	1510.7589	426.96211	5.890082
2364	751.99877	1510.7589	426.96211	5.890082
2365	751.99877	1510.7589	426.96211	5.890082
2366	751.99877	1510.7589	426.96211	5.890082
2367	751.99877	1510.7589	426.96211	5.890082
2368	751.99877	1510.7589	426.96211	5.890082
2369	751.99877	1510.7589	426.96211	5.890082
2370	751.99877	1510.7589	426.96211	5.890082
2371	751.99877	1510.7589	426.96211	5.890082
2372	751.99877	1510.7589	426.96211	5.890082
2373	751.99877	1510.7589	426.96211	5.890082
2374	751.99877	1510.7589	426.96211	5.890082
2375	751.99877	1510.7589	426.96211	5.890082
2376	751.99877	1510.7589	426.96211	5.890082
2377	751.99877	1510.7589	426.96211	5.890082
2378	751.99877	1510.7589	426.96211	5.890082
2379	751.99877	1510.7589	426.96211	5.890082
2380	751.99877	1510.7589	426.96211	5.890082
2381	751.99877	1510.7589	426.96211	5.890082
2382	751.99877	1510.7589	426.96211	5.890082
2383	751.99877	1510.7589	426.96211	5.890082
2384	751.99877	1510.7589	426.96211	5.890082
2385	751.99877	1510.7589	426.96211	5.890082
2386	751.99877	1510.7589	426.96211	5.890082
2387	751.99877	1510.7589	426.96211	5.890082
2388	751.99877	1510.7589	426.96211	5.890082
2389	751.99877	1510.7589	426.96211	5.890082
2390	751.99877	1510.7589	426.96211	5.890082
2391	751.99877	1510.7589	426.96211	5.890082
2392	751.99877	1510.7589	426.96211	5.890082
2393	751.99877	1510.7589	426.96211	5.890082
2394	751.99877	1510.7589	426.96211	5.890082
2395	751.99877	1510.7589	426.96211	5.890082
2396	751.99877	1510.7589	426.96211	5.890082
2397	751.99877	1510.7589	426.96211	5.890082
2398	751.99877	1510.7589	426.96211	5.890082
2399	751.99877	1510.7589	426.96211	5.890082
2400	751.99877	1510.7589	426.96211	5.890082
2401	751.99877	1510.7589	426.96211	5.890082
2402	751.99877	1510.7589	426.96211	5.890082
2403	751.99877	1510.7589	426.96211	5.890082
2404	751.99877	1510.7589	426.96211	5.890082
2405	751.99877	1510.7589	426.96211	5.890082
2406	751.99877	1510.7589	426.96211	5.890082
2407	751.99877	1510.7589	426.96211	5.890082
2408	751.99877	1510.7589	426.96211	5.890082
2409	751.99877	1510.7589	426.96211	5.890082
2410	751.99877	1510.7589	426.96211	5.890082
2411	751.99877	1510.7589	426.96211	5.890082
2412	751.99877	1510.7589	426.96211	5.890082
2413	751.99877	1510.7589	426.96211	5.890082
2414	751.99877	1510.7589	426.96211	5.890082
2415	751.99877	1510.7589	426.96211	5.890082
2416	751.99877	1510.7589	426.96211	5.890082
2417	751.99877	1510.7589	426.96211	5.890082
2418	751.99877	1510.7589	426.96211	5.890082
2419	751.99877	1510.7589	426.96211	5.890082
2420	751.99877	1510.7589	426.96211	5.890082
2421	751.99877	1510.7589	426.96211	5.890082
2422	751.99877	1510.7589	426.96211	5.890082
2423	751.99877	1510.7589	426.96211	5.890082
2424	751.99877	1510.7589	426.96211	5.890082
2425	751.99877	1510.7589	426.96211	5.890082
2426	751.99877	1510.7589	426.96211	5.890082
2427	751.99877	1510.7589	426.96211	5.890082
2428	751.99877	1510.7589	426.96211	5.890082
2429	751.99877	1510.7589	426.96211	5.890082
2430	751.99877	1510.7589	426.96211	5.890082
2431	751.99877	1510.7589	426.96211	5.890082
2432	751.99877	1510.7589	426.96211	5.890082
2433	751.99877	1510.7589	426.96211	5.890082
2434	751.99877	1510.7589	426.96211	5.890082
2435	751.99877	1510.7589	426.96211	5.890082
2436	751.99877	1510.7589	426.96211	5.890082
2437	751.99877	1510.7589	426.96211	5.890082
2438	751.99877	1510.7589	426.96211	5.890082
2439	751.99877	1510.7589	426.96211	5.890082
2440	751.99877	1510.7589	426.96211	5.890082
2441	751.99877	1510.7589	426.96211	5.890082
2442	751.99877	1510.7589	426.96211	5.890082
2443	751.99877	1510.7589	426.96211	5.890082
2444	751.99877	1510.7589	426.96211	5.890082
2445	751.99877	1510.7589	426.96211	5.890082
2446	751.99877	1510.7589	426.96211	5.890082
2447	751.99877	1510.7589	426.96211	5.890082
2448	751.99877	1510.7589	426.96211	5.890082
2449	751.99877	1510.7589	426.96211	5.890082
2450	751.99877	1510.7589	426.96211	5.890082
2451	751.99877	1510.7589	426.96211	5.890082
2452	751.99877	1510.7589	426.96211	5.890082
2453	751.99877	1510.7589	426.96211	5.890082
2454	751.99877	1510.7589	426.96211	5.890082
2455	751.99877	1510.7589	426.96211	5.890082
2456	751.99877	1510.7589	426.96211	5.890082
2457	751.99877	1510.7589	426.96211	5.890082
2458	751.99877	1510.7589	426.96211	5.890082
2459	751.99877	1510.7589	426.96211	5.890082
2460	751.99877	1510.7589	426.96211	5.890082
2461	751.99877	1510.7589	426.96211	5.890082
2462	751.99877	1510.7589	426.96211	5.890082
2463	751.99877	1510.7589	426.96211	5.890082
2464	751.99877	1510.7589	426.96211	5.890082
2465	751.99877	1510.7589	426.96211	5.890082
2466	751.99877	1510.7589	426.96211	5.890082
2467	751.99877	1510.7589	426.96211	5.890082
2468	751.99877	1510.7589	426.96211	5.890082
2469	751.99877	1510.7589	426.96211	5.890082
2470	751.99877	1510.7589	426.96211	5.890082
2471	751.99877	1510.7589	426.96211	5.890082
2472	751.99877	1510.7589	426.96211	5.890082
2473	751.99877	1510.7589	426.96211	5.890082
2474	751.99877	1510.7589	426.96211	5.890082
2475	751.99877	1510.7589	426.96211	5.890082
2476	751.99877	1510.7589	426.96211	5.890082
2477	751.99877	1510.7589	426.96211	5.890082
2478	751.99877	1510.7589	426.96211	5.890082
2479	751.99877	1510.7589	426.96211	5.890082
2480	751.99877	1510.7589	426.96211	5.890082
2481	751.99877	1510.7589	426.96211	5.890082
2482	751.99877	1510.7589	426.96211	5.890082
2483	751.99877	1510.7589	426.96211	5.890082
2484	751.99877	1510.7589	426.96211	5.890082
2485	751.99877	1510.7589	426.96211	5.890082
2486	751.99877	1510.7589	426.96211	5.890082
2487	751.99877	1510.7589	426.96211	5.890082
2488	751.99877	1510.7589	426.96211	5.890082
2489	751.99877	1510.7589	426.96211	5.890082
2490	751.99877	1510.7589	426.96211	5.890082
2491	751.99877	1510.7589	426.96211	5.890082
2492	751.99877	1510.7589	426.96211	5.890082
2493	751.99877	1510.7589	426.96211	5.890082
2494	751.99877	1510.7589	426.96211	5.890082
2495	751.99877	1510.7589	426.96211	5.890082
2496	751.99877	1510.7589	426.96211	5.890082
2497	751.99877	1510.7589	426.96211	5.890082
2498	751.99877	1510.7589	426.96211	5.890082
2499	751.99877	1510.7589	426.96211	5.890082
2500	751.99877	1510.7589	426.96211	5.890082
