# Supplementary material for: A quantitative approach to evaluating the GWP timescale through implicit discount rates
Source: Earth Syst Dyn. Author manuscript; Available in PMC 2019 Aug 27. (PMC6711200; doi:10.5194/esd-2018-6)
Supplement: SI [file NIHMS1043049-supplement-SI.zip › MetricsPaperCode/data/rcp85gasconcs.csv]

year	co2conc	ch4conc	n2oconc	totforc
2011	391.63801	1788.0274	323.80912	2.1197248
2012	394.00866	1798.6137	324.57523	2.1618512
2013	396.46384	1810.5166	325.36418	2.206301
2014	399.00402	1823.6553	326.17584	2.2521191
2015	401.62793	1837.9657	327.0101	2.2994553
2016	404.32819	1853.3544	327.86681	2.3481562
2017	407.09588	1869.7086	328.7458	2.3980369
2018	409.92701	1886.932	329.64686	2.4489828
2019	412.82151	1904.9443	330.5698	2.5013587
2020	415.78022	1923.671	331.51441	2.5556729
2021	418.79629	1942.9669	332.4805	2.6121215
2022	421.86439	1962.6522	333.466	2.6690245
2023	424.99469	1982.667	334.46888	2.7255707
2024	428.19734	2003.0226	335.48893	2.782765
2025	431.47473	2023.7269	336.52597	2.8406401
2026	434.82619	2044.7958	337.57981	2.8991784
2027	438.24456	2066.2057	338.65031	2.95827
2028	441.7208	2087.9036	339.73729	3.0177679
2029	445.25085	2109.849	340.84061	3.0775952
2030	448.83485	2132.0135	341.96012	3.1392743
2031	452.47359	2154.3675	343.09567	3.2043439
2032	456.177	2177.3915	344.24737	3.2706774
2033	459.96398	2201.5638	345.41535	3.3370738
2034	463.85181	2226.8476	346.59946	3.4045128
2035	467.85003	2253.1982	347.79956	3.4730305
2036	471.96047	2280.5735	349.01549	3.5425763
2037	476.18237	2308.9451	350.24713	3.6130783
2038	480.50799	2338.2441	351.49431	3.6843762
2039	484.92724	2368.3713	352.75691	3.7562761
2040	489.43545	2399.2445	354.03477	3.8283334
2041	494.03235	2430.7994	355.32775	3.90016
2042	498.7297	2463.0464	356.63072	3.9724072
2043	503.52959	2495.8939	357.93854	4.0453896
2044	508.43266	2529.2211	359.25107	4.1188763
2045	513.45614	2563.0514	360.56817	4.1930964
2046	518.61062	2597.397	361.88975	4.268187
2047	523.90006	2632.2674	363.21573	4.344198
2048	529.32418	2667.6834	364.54606	4.4211264
2049	534.8752	2703.6131	365.88072	4.4988701
2050	540.54279	2739.9847	367.21965	4.5761623
2051	546.32201	2776.7447	368.56281	4.6517913
2052	552.21189	2813.242	369.90868	4.7269402
2053	558.2122	2848.8704	371.25575	4.8025127
2054	564.31311	2883.5673	372.60399	4.8780647
2055	570.51669	2917.3139	373.95334	4.953596
2056	576.84343	2950.2507	375.30378	5.0293514
2057	583.30471	2982.4981	376.65529	5.1054721
2058	589.90539	3014.164	378.00786	5.1820274
2059	596.64656	3045.3612	379.36147	5.259052
2060	603.52045	3076.1345	380.71612	5.3362016
2061	610.5165	3106.4763	382.07179	5.4130846
2062	617.60526	3135.8246	383.42735	5.4895907
2063	624.76367	3163.6749	384.78169	5.5655867
2064	631.99471	3190.1288	386.13478	5.641023
2065	639.29052	3215.1494	387.48663	5.7158119
2066	646.65274	3238.7451	388.83723	5.7899657
2067	654.09843	3261.1038	390.18657	5.8636999
2068	661.64491	3282.3905	391.53468	5.9372143
2069	669.30474	3302.7529	392.88155	6.0106575
2070	677.07762	3322.3407	394.2272	6.0838956
2071	684.95429	3341.2273	395.57163	6.1566921
2072	692.90196	3359.5415	396.9159	6.2290803
2073	700.89416	3377.4134	398.26104	6.3010746
2074	708.93159	3394.863	399.60708	6.3726116
2075	717.01548	3411.9104	400.954	6.4437108
2076	725.13597	3428.4336	402.30182	6.5142522
2077	733.30667	3444.364	403.65053	6.5843103
2078	741.52368	3459.8338	405.00013	6.653914
2079	749.80466	3474.9586	406.3506	6.7232348
2080	758.1823	3489.8387	407.70193	6.793449
2081	766.64451	3504.576	409.05411	6.8654117
2082	775.17446	3519.3467	410.40833	6.9380316
2083	783.75141	3534.256	411.7658	7.0102945
2084	792.36578	3549.2595	413.12648	7.0822527
2085	801.0188	3564.3348	414.49039	7.1539108
2086	809.71464	3579.4623	415.85749	7.2252943
2087	818.42214	3594.4751	417.22777	7.2961391
2088	827.15719	3609.2644	418.60119	7.3665133
2089	835.95594	3623.9383	419.97772	7.4366997
2090	844.80471	3638.5919	421.35734	7.505787
2091	853.72536	3653.3103	422.74001	7.5730804
2092	862.72597	3667.6148	424.12308	7.6395322
2093	871.7768	3680.9857	425.50393	7.7056368
2094	880.86435	3693.4499	426.88253	7.7711132
2095	889.98162	3705.0444	428.25884	7.8359347
2096	899.12407	3715.8238	429.63285	7.9000975
2097	908.28871	3725.8411	431.00457	7.9636082
2098	917.47137	3734.9887	432.37401	8.0264053
2099	926.66527	3743.2127	433.7412	8.088434
2100	935.87437	3750.6846	435.10615	8.1491024
2101	945.13213	3757.5653	436.46888	8.2079748
2102	954.4662	3763.718	437.8244	8.2660802
2103	963.83906	3769.0269	439.16769	8.3238176
2104	973.2408	3773.5841	440.49879	8.3808912
2105	982.68037	3777.4049	441.81772	8.4373611
2106	992.14288	3780.5142	443.12452	8.4931589
2107	1001.6311	3782.9561	444.41927	8.5483221
2108	1011.1191	3784.775	445.70209	8.6027354
2109	1020.6085	3785.8519	446.97308	8.6563706
2110	1030.1004	3786.1221	448.23234	8.7092179
2111	1039.5892	3785.7534	449.47999	8.7613192
2112	1049.1233	3784.9031	450.71613	8.8129891
2113	1058.7002	3783.7055	451.94086	8.8642698
2114	1068.3216	3782.297	453.15429	8.9152212
2115	1077.9995	3780.7222	454.35652	8.9659249
2116	1087.6999	3778.9487	455.54765	9.0162007
2117	1097.4303	3776.957	456.72778	9.0660828
2118	1107.1765	3774.7511	457.89702	9.1155097
2119	1116.9122	3772.3388	459.05546	9.1643631
2120	1126.6592	3769.5675	460.20319	9.2126972
2121	1136.4015	3766.3392	461.34033	9.2604074
2122	1146.1344	3762.7938	462.46696	9.3075298
2123	1155.9064	3759.0657	463.58317	9.3543486
2124	1165.7401	3755.2678	464.68908	9.4010137
2125	1175.6176	3751.5152	465.78476	9.4474858
2126	1185.5295	3747.8324	466.87031	9.4937324
2127	1195.4833	3744.1677	467.94583	9.5397696
2128	1205.4772	3740.4818	469.0114	9.5855767
2129	1215.4661	3736.761	470.06712	9.6309539
2130	1225.453	3732.9982	471.11307	9.6759162
2131	1235.4493	3729.0271	472.14935	9.7204585
2132	1245.419	3724.7357	473.17605	9.7643873
2133	1255.397	3720.2514	474.19324	9.807908
2134	1265.4211	3715.7001	475.20102	9.851234
2135	1275.4843	3711.1863	476.19948	9.8943763
2136	1285.5943	3706.8175	477.1887	9.93741
2137	1295.7632	3702.6108	478.16876	9.9803929
2138	1305.9625	3698.5055	479.13975	10.023186
2139	1316.1708	3694.454	480.10175	10.065687
2140	1326.3936	3690.4353	481.05484	10.107914
2141	1336.6283	3686.4355	481.9991	10.149855
2142	1346.8594	3682.2832	482.93463	10.191389
2143	1357.0727	3677.8602	483.86148	10.232418
2144	1367.2797	3673.2877	484.77975	10.273042
2145	1377.5097	3668.6894	485.68952	10.313424
2146	1387.793	3664.168	486.59085	10.353725
2147	1398.1376	3659.8281	487.48384	10.394015
2148	1408.5226	3655.6842	488.36855	10.434221
2149	1418.9467	3651.6726	489.24506	10.474315
2150	1429.3969	3647.7413	490.11345	10.51423
2151	1439.8354	3643.8653	490.97378	10.553818
2152	1450.2111	3640.057	491.82356	10.592892
2153	1460.4793	3636.1713	492.66027	10.631235
2154	1470.5915	3632.0838	493.48397	10.668634
2155	1480.5564	3627.9101	494.29476	10.705179
2156	1490.4552	3623.7717	495.09271	10.741223
2157	1500.2994	3619.7692	495.87793	10.776855
2158	1510.0573	3616.0047	496.65053	10.812008
2159	1519.7332	3612.4911	497.41063	10.846713
2160	1529.3276	3609.1618	498.15835	10.880955
2161	1538.8274	3605.9611	498.89379	10.914675
2162	1548.2214	3602.8606	499.61708	10.947833
2163	1557.5025	3599.8406	500.32833	10.980406
2164	1566.6838	3596.7269	501.02764	11.012383
2165	1575.7093	3593.3957	501.71513	11.043533
2166	1584.5792	3589.9621	502.3909	11.073912
2167	1593.389	3586.5497	503.05507	11.1039
2168	1602.1444	3583.2613	503.70774	11.133561
2169	1610.8232	3580.2003	504.34901	11.162866
2170	1619.4189	3577.3804	504.979	11.191806
2171	1627.9283	3574.7354	505.59781	11.22035
2172	1636.3423	3572.209	506.20554	11.248455
2173	1644.6544	3569.7719	506.80229	11.276094
2174	1652.8621	3567.404	507.38816	11.303258
2175	1660.9472	3564.9323	507.96326	11.329828
2176	1668.8714	3562.2328	508.52769	11.355642
2177	1676.6491	3559.4204	509.08154	11.380797
2178	1684.3479	3556.6198	509.62491	11.405564
2179	1691.9855	3553.935	510.1579	11.430043
2180	1699.5543	3551.4703	510.6806	11.454257
2181	1707.0542	3549.2396	511.19312	11.478213
2182	1714.4671	3547.1764	511.69554	11.501834
2183	1721.7857	3545.2234	512.18796	11.52508
2184	1728.9986	3543.3509	512.67047	11.547909
2185	1736.073	3541.5386	513.14316	11.570218
2186	1743.0204	3539.6146	513.60612	11.59198
2187	1749.8272	3537.4557	514.05945	11.613113
2188	1756.4845	3535.1761	514.50323	11.633639
2189	1763.0469	3532.9015	514.93756	11.653777
2190	1769.542	3530.7365	515.36251	11.673657
2191	1775.972	3528.7856	515.77818	11.693327
2192	1782.3281	3527.0624	516.18465	11.712771
2193	1788.5985	3525.5001	516.58201	11.73193
2194	1794.7605	3524.0409	516.97035	11.750718
2195	1800.7999	3522.655	517.34973	11.769084
2196	1806.7334	3521.3221	517.72026	11.787076
2197	1812.5201	3519.8709	518.08201	11.804509
2198	1818.1423	3518.1791	518.43506	11.821288
2199	1823.6498	3516.3611	518.77949	11.837608
2200	1829.0556	3514.5423	519.11539	11.85356
2201	1834.3733	3512.8271	519.44283	11.869227
2202	1839.6122	3511.319	519.76189	11.884678
2203	1844.7812	3510.0312	520.07266	11.899947
2204	1849.8682	3508.8966	520.37519	11.914976
2205	1854.849	3507.8575	520.66958	11.929674
2206	1859.7106	3506.884	520.9559	11.943997
2207	1864.4469	3505.9561	521.23422	11.95792
2208	1869.0362	3504.9031	521.50462	11.97132
2209	1873.4672	3503.6035	521.76717	11.98412
2210	1877.784	3502.1725	522.02194	11.996493
2211	1881.9947	3500.7361	522.26901	12.008513
2212	1886.1097	3499.3992	522.50845	12.020254
2213	1890.1554	3498.2652	522.74033	12.031832
2214	1894.1313	3497.3468	522.96471	12.043253
2215	1898.0123	3496.5767	523.18168	12.054421
2216	1901.7766	3495.8972	523.39129	12.065255
2217	1905.4235	3495.2788	523.59362	12.075743
2218	1908.9603	3494.7016	523.78873	12.0859
2219	1912.3445	3493.9957	523.97669	12.095544
2220	1915.5465	3493.0404	524.15757	12.104546
2221	1918.6217	3491.952	524.33143	12.113109
2222	1921.6126	3490.8566	524.49834	12.121402
2223	1924.5227	3489.8584	524.65837	12.129476
2224	1927.352	3489.0597	524.81157	12.137374
2225	1930.1	3488.4727	524.95801	12.145098
2226	1932.7513	3488.0301	525.09776	12.152582
2227	1935.2926	3487.6744	525.23087	12.159769
2228	1937.7127	3487.376	525.35741	12.166616
2229	1940.0103	3487.115	525.47744	12.173115
2230	1942.1583	3486.7224	525.59101	12.179125
2231	1944.1572	3486.0784	525.6982	12.184604
2232	1946.0278	3485.2991	525.79905	12.189654
2233	1947.7762	3484.5106	525.89363	12.194342
2234	1949.4392	3483.817	525.982	12.198811
2235	1951.0121	3483.3203	526.06421	12.203088
2236	1952.5138	3483.0325	526.14033	12.207232
2237	1953.9433	3482.886	526.2104	12.211213
2238	1955.2718	3482.8232	526.27448	12.21493
2239	1956.4604	3482.8143	526.33263	12.218268
2240	1957.4929	3482.8402	526.38491	12.221174
2241	1958.428	3482.7325	526.43137	12.223745
2242	1959.1897	3482.3719	526.47206	12.225726
2243	1959.7707	3481.875	526.50704	12.227144
2244	1960.2847	3481.3684	526.53636	12.228359
2245	1960.7288	3480.9554	526.56008	12.229402
2246	1961.0674	3480.7373	526.57823	12.230217
2247	1961.3194	3480.7257	526.59089	12.230861
2248	1961.4957	3480.853	526.59809	12.231336
2249	1961.5683	3481.0617	526.5999	12.231545
2250	1961.5774	3481.1807	526.59945	12.231577
2251	1961.5774	3481.1807	526.59945	12.231577
2252	1961.5774	3481.1807	526.59945	12.231577
2253	1961.5774	3481.1807	526.59945	12.231577
2254	1961.5774	3481.1807	526.59945	12.231577
2255	1961.5774	3481.1807	526.59945	12.231577
2256	1961.5774	3481.1807	526.59945	12.231577
2257	1961.5774	3481.1807	526.59945	12.231577
2258	1961.5774	3481.1807	526.59945	12.231577
2259	1961.5774	3481.1807	526.59945	12.231577
2260	1961.5774	3481.1807	526.59945	12.231577
2261	1961.5774	3481.1807	526.59945	12.231577
2262	1961.5774	3481.1807	526.59945	12.231577
2263	1961.5774	3481.1807	526.59945	12.231577
2264	1961.5774	3481.1807	526.59945	12.231577
2265	1961.5774	3481.1807	526.59945	12.231577
2266	1961.5774	3481.1807	526.59945	12.231577
2267	1961.5774	3481.1807	526.59945	12.231577
2268	1961.5774	3481.1807	526.59945	12.231577
2269	1961.5774	3481.1807	526.59945	12.231577
2270	1961.5774	3481.1807	526.59945	12.231577
2271	1961.5774	3481.1807	526.59945	12.231577
2272	1961.5774	3481.1807	526.59945	12.231577
2273	1961.5774	3481.1807	526.59945	12.231577
2274	1961.5774	3481.1807	526.59945	12.231577
2275	1961.5774	3481.1807	526.59945	12.231577
2276	1961.5774	3481.1807	526.59945	12.231577
2277	1961.5774	3481.1807	526.59945	12.231577
2278	1961.5774	3481.1807	526.59945	12.231577
2279	1961.5774	3481.1807	526.59945	12.231577
2280	1961.5774	3481.1807	526.59945	12.231577
2281	1961.5774	3481.1807	526.59945	12.231577
2282	1961.5774	3481.1807	526.59945	12.231577
2283	1961.5774	3481.1807	526.59945	12.231577
2284	1961.5774	3481.1807	526.59945	12.231577
2285	1961.5774	3481.1807	526.59945	12.231577
2286	1961.5774	3481.1807	526.59945	12.231577
2287	1961.5774	3481.1807	526.59945	12.231577
2288	1961.5774	3481.1807	526.59945	12.231577
2289	1961.5774	3481.1807	526.59945	12.231577
2290	1961.5774	3481.1807	526.59945	12.231577
2291	1961.5774	3481.1807	526.59945	12.231577
2292	1961.5774	3481.1807	526.59945	12.231577
2293	1961.5774	3481.1807	526.59945	12.231577
2294	1961.5774	3481.1807	526.59945	12.231577
2295	1961.5774	3481.1807	526.59945	12.231577
2296	1961.5774	3481.1807	526.59945	12.231577
2297	1961.5774	3481.1807	526.59945	12.231577
2298	1961.5774	3481.1807	526.59945	12.231577
2299	1961.5774	3481.1807	526.59945	12.231577
2300	1961.5774	3481.1807	526.59945	12.231577
2301	1961.5774	3481.1807	526.59945	12.231577
2302	1961.5774	3481.1807	526.59945	12.231577
2303	1961.5774	3481.1807	526.59945	12.231577
2304	1961.5774	3481.1807	526.59945	12.231577
2305	1961.5774	3481.1807	526.59945	12.231577
2306	1961.5774	3481.1807	526.59945	12.231577
2307	1961.5774	3481.1807	526.59945	12.231577
2308	1961.5774	3481.1807	526.59945	12.231577
2309	1961.5774	3481.1807	526.59945	12.231577
2310	1961.5774	3481.1807	526.59945	12.231577
2311	1961.5774	3481.1807	526.59945	12.231577
2312	1961.5774	3481.1807	526.59945	12.231577
2313	1961.5774	3481.1807	526.59945	12.231577
2314	1961.5774	3481.1807	526.59945	12.231577
2315	1961.5774	3481.1807	526.59945	12.231577
2316	1961.5774	3481.1807	526.59945	12.231577
2317	1961.5774	3481.1807	526.59945	12.231577
2318	1961.5774	3481.1807	526.59945	12.231577
2319	1961.5774	3481.1807	526.59945	12.231577
2320	1961.5774	3481.1807	526.59945	12.231577
2321	1961.5774	3481.1807	526.59945	12.231577
2322	1961.5774	3481.1807	526.59945	12.231577
2323	1961.5774	3481.1807	526.59945	12.231577
2324	1961.5774	3481.1807	526.59945	12.231577
2325	1961.5774	3481.1807	526.59945	12.231577
2326	1961.5774	3481.1807	526.59945	12.231577
2327	1961.5774	3481.1807	526.59945	12.231577
2328	1961.5774	3481.1807	526.59945	12.231577
2329	1961.5774	3481.1807	526.59945	12.231577
2330	1961.5774	3481.1807	526.59945	12.231577
2331	1961.5774	3481.1807	526.59945	12.231577
2332	1961.5774	3481.1807	526.59945	12.231577
2333	1961.5774	3481.1807	526.59945	12.231577
2334	1961.5774	3481.1807	526.59945	12.231577
2335	1961.5774	3481.1807	526.59945	12.231577
2336	1961.5774	3481.1807	526.59945	12.231577
2337	1961.5774	3481.1807	526.59945	12.231577
2338	1961.5774	3481.1807	526.59945	12.231577
2339	1961.5774	3481.1807	526.59945	12.231577
2340	1961.5774	3481.1807	526.59945	12.231577
2341	1961.5774	3481.1807	526.59945	12.231577
2342	1961.5774	3481.1807	526.59945	12.231577
2343	1961.5774	3481.1807	526.59945	12.231577
2344	1961.5774	3481.1807	526.59945	12.231577
2345	1961.5774	3481.1807	526.59945	12.231577
2346	1961.5774	3481.1807	526.59945	12.231577
2347	1961.5774	3481.1807	526.59945	12.231577
2348	1961.5774	3481.1807	526.59945	12.231577
2349	1961.5774	3481.1807	526.59945	12.231577
2350	1961.5774	3481.1807	526.59945	12.231577
2351	1961.5774	3481.1807	526.59945	12.231577
2352	1961.5774	3481.1807	526.59945	12.231577
2353	1961.5774	3481.1807	526.59945	12.231577
2354	1961.5774	3481.1807	526.59945	12.231577
2355	1961.5774	3481.1807	526.59945	12.231577
2356	1961.5774	3481.1807	526.59945	12.231577
2357	1961.5774	3481.1807	526.59945	12.231577
2358	1961.5774	3481.1807	526.59945	12.231577
2359	1961.5774	3481.1807	526.59945	12.231577
2360	1961.5774	3481.1807	526.59945	12.231577
2361	1961.5774	3481.1807	526.59945	12.231577
2362	1961.5774	3481.1807	526.59945	12.231577
2363	1961.5774	3481.1807	526.59945	12.231577
2364	1961.5774	3481.1807	526.59945	12.231577
2365	1961.5774	3481.1807	526.59945	12.231577
2366	1961.5774	3481.1807	526.59945	12.231577
2367	1961.5774	3481.1807	526.59945	12.231577
2368	1961.5774	3481.1807	526.59945	12.231577
2369	1961.5774	3481.1807	526.59945	12.231577
2370	1961.5774	3481.1807	526.59945	12.231577
2371	1961.5774	3481.1807	526.59945	12.231577
2372	1961.5774	3481.1807	526.59945	12.231577
2373	1961.5774	3481.1807	526.59945	12.231577
2374	1961.5774	3481.1807	526.59945	12.231577
2375	1961.5774	3481.1807	526.59945	12.231577
2376	1961.5774	3481.1807	526.59945	12.231577
2377	1961.5774	3481.1807	526.59945	12.231577
2378	1961.5774	3481.1807	526.59945	12.231577
2379	1961.5774	3481.1807	526.59945	12.231577
2380	1961.5774	3481.1807	526.59945	12.231577
2381	1961.5774	3481.1807	526.59945	12.231577
2382	1961.5774	3481.1807	526.59945	12.231577
2383	1961.5774	3481.1807	526.59945	12.231577
2384	1961.5774	3481.1807	526.59945	12.231577
2385	1961.5774	3481.1807	526.59945	12.231577
2386	1961.5774	3481.1807	526.59945	12.231577
2387	1961.5774	3481.1807	526.59945	12.231577
2388	1961.5774	3481.1807	526.59945	12.231577
2389	1961.5774	3481.1807	526.59945	12.231577
2390	1961.5774	3481.1807	526.59945	12.231577
2391	1961.5774	3481.1807	526.59945	12.231577
2392	1961.5774	3481.1807	526.59945	12.231577
2393	1961.5774	3481.1807	526.59945	12.231577
2394	1961.5774	3481.1807	526.59945	12.231577
2395	1961.5774	3481.1807	526.59945	12.231577
2396	1961.5774	3481.1807	526.59945	12.231577
2397	1961.5774	3481.1807	526.59945	12.231577
2398	1961.5774	3481.1807	526.59945	12.231577
2399	1961.5774	3481.1807	526.59945	12.231577
2400	1961.5774	3481.1807	526.59945	12.231577
2401	1961.5774	3481.1807	526.59945	12.231577
2402	1961.5774	3481.1807	526.59945	12.231577
2403	1961.5774	3481.1807	526.59945	12.231577
2404	1961.5774	3481.1807	526.59945	12.231577
2405	1961.5774	3481.1807	526.59945	12.231577
2406	1961.5774	3481.1807	526.59945	12.231577
2407	1961.5774	3481.1807	526.59945	12.231577
2408	1961.5774	3481.1807	526.59945	12.231577
2409	1961.5774	3481.1807	526.59945	12.231577
2410	1961.5774	3481.1807	526.59945	12.231577
2411	1961.5774	3481.1807	526.59945	12.231577
2412	1961.5774	3481.1807	526.59945	12.231577
2413	1961.5774	3481.1807	526.59945	12.231577
2414	1961.5774	3481.1807	526.59945	12.231577
2415	1961.5774	3481.1807	526.59945	12.231577
2416	1961.5774	3481.1807	526.59945	12.231577
2417	1961.5774	3481.1807	526.59945	12.231577
2418	1961.5774	3481.1807	526.59945	12.231577
2419	1961.5774	3481.1807	526.59945	12.231577
2420	1961.5774	3481.1807	526.59945	12.231577
2421	1961.5774	3481.1807	526.59945	12.231577
2422	1961.5774	3481.1807	526.59945	12.231577
2423	1961.5774	3481.1807	526.59945	12.231577
2424	1961.5774	3481.1807	526.59945	12.231577
2425	1961.5774	3481.1807	526.59945	12.231577
2426	1961.5774	3481.1807	526.59945	12.231577
2427	1961.5774	3481.1807	526.59945	12.231577
2428	1961.5774	3481.1807	526.59945	12.231577
2429	1961.5774	3481.1807	526.59945	12.231577
2430	1961.5774	3481.1807	526.59945	12.231577
2431	1961.5774	3481.1807	526.59945	12.231577
2432	1961.5774	3481.1807	526.59945	12.231577
2433	1961.5774	3481.1807	526.59945	12.231577
2434	1961.5774	3481.1807	526.59945	12.231577
2435	1961.5774	3481.1807	526.59945	12.231577
2436	1961.5774	3481.1807	526.59945	12.231577
2437	1961.5774	3481.1807	526.59945	12.231577
2438	1961.5774	3481.1807	526.59945	12.231577
2439	1961.5774	3481.1807	526.59945	12.231577
2440	1961.5774	3481.1807	526.59945	12.231577
2441	1961.5774	3481.1807	526.59945	12.231577
2442	1961.5774	3481.1807	526.59945	12.231577
2443	1961.5774	3481.1807	526.59945	12.231577
2444	1961.5774	3481.1807	526.59945	12.231577
2445	1961.5774	3481.1807	526.59945	12.231577
2446	1961.5774	3481.1807	526.59945	12.231577
2447	1961.5774	3481.1807	526.59945	12.231577
2448	1961.5774	3481.1807	526.59945	12.231577
2449	1961.5774	3481.1807	526.59945	12.231577
2450	1961.5774	3481.1807	526.59945	12.231577
2451	1961.5774	3481.1807	526.59945	12.231577
2452	1961.5774	3481.1807	526.59945	12.231577
2453	1961.5774	3481.1807	526.59945	12.231577
2454	1961.5774	3481.1807	526.59945	12.231577
2455	1961.5774	3481.1807	526.59945	12.231577
2456	1961.5774	3481.1807	526.59945	12.231577
2457	1961.5774	3481.1807	526.59945	12.231577
2458	1961.5774	3481.1807	526.59945	12.231577
2459	1961.5774	3481.1807	526.59945	12.231577
2460	1961.5774	3481.1807	526.59945	12.231577
2461	1961.5774	3481.1807	526.59945	12.231577
2462	1961.5774	3481.1807	526.59945	12.231577
2463	1961.5774	3481.1807	526.59945	12.231577
2464	1961.5774	3481.1807	526.59945	12.231577
2465	1961.5774	3481.1807	526.59945	12.231577
2466	1961.5774	3481.1807	526.59945	12.231577
2467	1961.5774	3481.1807	526.59945	12.231577
2468	1961.5774	3481.1807	526.59945	12.231577
2469	1961.5774	3481.1807	526.59945	12.231577
2470	1961.5774	3481.1807	526.59945	12.231577
2471	1961.5774	3481.1807	526.59945	12.231577
2472	1961.5774	3481.1807	526.59945	12.231577
2473	1961.5774	3481.1807	526.59945	12.231577
2474	1961.5774	3481.1807	526.59945	12.231577
2475	1961.5774	3481.1807	526.59945	12.231577
2476	1961.5774	3481.1807	526.59945	12.231577
2477	1961.5774	3481.1807	526.59945	12.231577
2478	1961.5774	3481.1807	526.59945	12.231577
2479	1961.5774	3481.1807	526.59945	12.231577
2480	1961.5774	3481.1807	526.59945	12.231577
2481	1961.5774	3481.1807	526.59945	12.231577
2482	1961.5774	3481.1807	526.59945	12.231577
2483	1961.5774	3481.1807	526.59945	12.231577
2484	1961.5774	3481.1807	526.59945	12.231577
2485	1961.5774	3481.1807	526.59945	12.231577
2486	1961.5774	3481.1807	526.59945	12.231577
2487	1961.5774	3481.1807	526.59945	12.231577
2488	1961.5774	3481.1807	526.59945	12.231577
2489	1961.5774	3481.1807	526.59945	12.231577
2490	1961.5774	3481.1807	526.59945	12.231577
2491	1961.5774	3481.1807	526.59945	12.231577
2492	1961.5774	3481.1807	526.59945	12.231577
2493	1961.5774	3481.1807	526.59945	12.231577
2494	1961.5774	3481.1807	526.59945	12.231577
2495	1961.5774	3481.1807	526.59945	12.231577
2496	1961.5774	3481.1807	526.59945	12.231577
2497	1961.5774	3481.1807	526.59945	12.231577
2498	1961.5774	3481.1807	526.59945	12.231577
2499	1961.5774	3481.1807	526.59945	12.231577
2500	1961.5774	3481.1807	526.59945	12.231577
