# Supplementary material for: A quantitative approach to evaluating the GWP timescale through implicit discount rates
Source: Earth Syst Dyn. Author manuscript; Available in PMC 2019 Aug 27. (PMC6711200; doi:10.5194/esd-2018-6)
Supplement: SI [file NIHMS1043049-supplement-SI.zip › MetricsPaperCode/data/rcp3PDgasconcs.csv]

year	co2conc	ch4conc	n2oconc	totforc
2011	391.56252	1779.5403	323.64575	2.1017918
2012	393.84273	1784.5519	324.32716	2.1524233
2013	396.11734	1786.3689	324.99264	2.2003028
2014	398.39568	1785.2863	325.6422	2.2460071
2015	400.68068	1781.5822	326.27584	2.2899818
2016	402.9683	1775.478	326.8936	2.3323332
2017	405.25182	1767.1513	327.49559	2.3731031
2018	407.52882	1756.7736	328.08194	2.4123813
2019	409.80029	1744.5114	328.6528	2.45071
2020	412.06783	1730.518	329.2083	2.4868591
2021	414.32565	1714.8713	329.74858	2.5192966
2022	416.51662	1698.7239	330.27812	2.5485262
2023	418.60322	1683.3058	330.80136	2.5757005
2024	420.60132	1668.8253	331.31844	2.6018157
2025	422.51575	1655.3673	331.8295	2.6270578
2026	424.34901	1642.8547	332.33463	2.6514638
2027	426.09675	1631.1869	332.83393	2.6749638
2028	427.75232	1620.2505	333.32743	2.6974511
2029	429.31381	1609.952	333.81519	2.7188898
2030	430.78315	1600.2154	334.29728	2.7380636
2031	432.16344	1590.9764	334.77372	2.7537634
2032	433.43618	1582.2005	335.24387	2.7677883
2033	434.59273	1573.8792	335.70704	2.7813117
2034	435.65302	1566.0052	336.16328	2.7938319
2035	436.62804	1558.5643	336.61265	2.8055047
2036	437.52158	1551.5411	337.05519	2.8163872
2037	438.33433	1544.9268	337.49097	2.8264928
2038	439.06015	1538.6838	337.92005	2.8357372
2039	439.69061	1532.7554	338.34248	2.8439951
2040	440.2224	1527.0976	338.75834	2.8501158
2041	440.65666	1521.6802	339.16766	2.852993
2042	441.02476	1516.0256	339.56219	2.8538468
2043	441.34651	1509.6501	339.93362	2.8537099
2044	441.621	1502.5989	340.28204	2.8525412
2045	441.8644	1494.9915	340.60749	2.8506048
2046	442.08482	1486.9261	340.91009	2.8480488
2047	442.2834	1478.4866	341.19	2.8449384
2048	442.4583	1469.7525	341.44743	2.8413383
2049	442.60091	1460.7653	341.68257	2.8371989
2050	442.70046	1451.5398	341.89562	2.831615
2051	442.75184	1442.0963	342.0868	2.8237243
2052	442.761	1432.7096	342.26047	2.8144837
2053	442.73417	1423.6218	342.42102	2.8049461
2054	442.66263	1414.7425	342.56863	2.7950227
2055	442.54767	1406.0124	342.7035	2.7846807
2056	442.40642	1397.4536	342.8258	2.7741374
2057	442.24833	1389.0775	342.93565	2.7635099
2058	442.07535	1380.8916	343.03318	2.752823
2059	441.88625	1372.9066	343.1185	2.7420657
2060	441.67274	1365.1056	343.19171	2.7318799
2061	441.42415	1357.4515	343.25294	2.7228837
2062	441.1345	1350.226	343.30802	2.7141003
2063	440.80284	1343.686	343.36278	2.7049603
2064	440.43041	1337.7504	343.41733	2.6958055
2065	440.01021	1332.2959	343.47178	2.6864643
2066	439.54473	1327.2328	343.52618	2.6769041
2067	439.05222	1322.552	343.58058	2.6673411
2068	438.54291	1318.2378	343.63498	2.65789
2069	438.01932	1314.2739	343.68937	2.6485704
2070	437.48062	1310.6506	343.74376	2.6398496
2071	436.91878	1307.3332	343.79815	2.6320833
2072	436.34251	1304.2787	343.85097	2.6248477
2073	435.76436	1301.4547	343.90066	2.6177608
2074	435.18189	1298.8309	343.94721	2.6107557
2075	434.595	1296.3806	343.99063	2.6038141
2076	433.99542	1294.0307	344.03093	2.5967822
2077	433.38456	1291.7352	344.06813	2.5896453
2078	432.77961	1289.5217	344.10225	2.5826367
2079	432.18978	1287.4071	344.13333	2.5758846
2080	431.61659	1285.4046	344.16138	2.5691325
2081	431.05847	1283.5306	344.18644	2.5620823
2082	430.51026	1281.7574	344.20828	2.5552484
2083	429.96413	1280.0405	344.22666	2.5487655
2084	429.41411	1278.3635	344.24161	2.5422117
2085	428.85906	1276.7183	344.25316	2.5355698
2086	428.2991	1275.0979	344.26133	2.5288386
2087	427.72652	1273.4472	344.26616	2.5218828
2088	427.14308	1271.7361	344.26767	2.5147041
2089	426.56607	1270.0047	344.26589	2.5075495
2090	426.00472	1268.2816	344.26085	2.5005805
2091	425.46065	1266.59	344.25259	2.4938653
2092	424.93745	1264.9737	344.24087	2.4873555
2093	424.43129	1263.4475	344.22544	2.4809841
2094	423.93083	1261.9864	344.20634	2.4746958
2095	423.43058	1260.5735	344.1836	2.4684124
2096	422.92945	1259.1995	344.15724	2.4621163
2097	422.42761	1257.8565	344.1273	2.4558066
2098	421.91753	1256.489	344.09381	2.4493492
2099	421.40111	1255.0667	344.0568	2.4427475
2100	420.89546	1253.6284	344.0163	2.4352507
2101	420.40998	1252.2028	343.97235	2.4260022
2102	419.94532	1250.8862	343.92683	2.4167336
2103	419.49831	1249.7665	343.88163	2.4084976
2104	419.05981	1248.825	343.83677	2.4005401
2105	418.61902	1248.0275	343.79229	2.3926975
2106	418.17082	1247.3487	343.7482	2.3848852
2107	417.71454	1246.7719	343.70451	2.3770814
2108	417.2507	1246.2824	343.66122	2.3692812
2109	416.77219	1245.8193	343.61832	2.3613478
2110	416.28127	1245.3472	343.57581	2.3532828
2111	415.79518	1244.8996	343.53369	2.3453317
2112	415.32319	1244.4992	343.49195	2.3376304
2113	414.86696	1244.1645	343.45059	2.3302139
2114	414.42496	1243.916	343.40961	2.3230781
2115	413.98893	1243.7483	343.369	2.3161126
2116	413.54867	1243.638	343.32877	2.3091685
2117	413.09942	1243.5696	343.28889	2.3021724
2118	412.64076	1243.5349	343.24938	2.2951123
2119	412.17338	1243.5271	343.21024	2.2879917
2120	411.69045	1243.492	343.17144	2.2806813
2121	411.19435	1243.4003	343.133	2.27319
2122	410.70228	1243.2907	343.09491	2.2657688
2123	410.22339	1243.1908	343.05717	2.2585571
2124	409.7593	1243.123	343.01977	2.2515928
2125	409.30847	1243.1116	342.98271	2.2448672
2126	408.8627	1243.1545	342.94599	2.2382585
2127	408.41656	1243.2313	342.9096	2.231674
2128	407.96956	1243.3293	342.87355	2.2250979
2129	407.52073	1243.4426	342.83782	2.2185131
2130	407.07051	1243.5661	342.80242	2.2119214
2131	406.61189	1243.6476	342.76734	2.2051924
2132	406.14707	1243.6595	342.73258	2.1983343
2133	405.69286	1243.6418	342.69813	2.1915972
2134	405.25809	1243.6232	342.664	2.1851188
2135	404.84413	1243.6271	342.63018	2.1789347
2136	404.44922	1243.6789	342.59667	2.1730409
2137	404.06507	1243.7773	342.56346	2.1673272
2138	403.68161	1243.9027	342.53056	2.1616463
2139	403.29415	1244.043	342.49795	2.1559273
2140	402.90226	1244.1931	342.46564	2.1501604
2141	402.50662	1244.3485	342.43363	2.1443511
2142	402.10056	1244.4576	342.4019	2.1383731
2143	401.68653	1244.4933	342.37047	2.1322387
2144	401.28131	1244.4961	342.33932	2.1262004
2145	400.89375	1244.4949	342.30846	2.1203973
2146	400.52523	1244.5137	342.27787	2.1148656
2147	400.17404	1244.5779	342.24757	2.1096016
2148	399.83204	1244.6866	342.21754	2.1044959
2149	399.4893	1244.8204	342.18778	2.0994022
2150	399.14131	1244.9675	342.1583	2.0942512
2151	398.78772	1245.123	342.12908	2.0890345
2152	398.42927	1245.2826	342.10013	2.0837588
2153	398.0595	1245.3949	342.07144	2.0782995
2154	397.68091	1245.4328	342.04301	2.0726706
2155	397.31021	1245.4369	342.01485	2.0671258
2156	396.95616	1245.4364	341.98693	2.0618038
2157	396.62009	1245.4552	341.95928	2.0567405
2158	396.3003	1245.5189	341.93187	2.051932
2159	395.98871	1245.6266	341.90472	2.0472688
2160	395.67554	1245.7589	341.87781	2.042605
2161	395.35634	1245.9042	341.85114	2.037872
2162	395.03085	1246.0576	341.82472	2.0330625
2163	394.69985	1246.2148	341.79854	2.0281838
2164	394.357	1246.3245	341.7726	2.0231126
2165	394.00489	1246.3596	341.74689	2.0178642
2166	393.6601	1246.3609	341.72142	2.0126926
2167	393.33128	1246.3575	341.69618	2.0077364
2168	393.01974	1246.3732	341.67117	2.0030309
2169	392.72374	1246.4337	341.64638	1.9985715
2170	392.43525	1246.5381	341.62183	1.9942483
2171	392.1446	1246.6671	341.59749	1.989916
2172	391.84744	1246.8091	341.57338	1.9855066
2173	391.54354	1246.9591	341.54949	1.9810132
2174	391.2337	1247.1129	341.52581	1.9764437
2175	390.91172	1247.2192	341.50235	1.971676
2176	390.58024	1247.251	341.4791	1.9667263
2177	390.25571	1247.249	341.45607	1.961849
2178	389.94668	1247.2422	341.43324	1.9571823
2179	389.65441	1247.2547	341.41063	1.9527607
2180	389.37713	1247.3119	341.38821	1.948579
2181	389.10687	1247.4131	341.36601	1.9445271
2182	388.83404	1247.5389	341.344	1.9404597
2183	388.55437	1247.6777	341.3222	1.9363094
2184	388.26765	1247.8245	341.30059	1.9320699
2185	387.97473	1247.9753	341.27918	1.9277494
2186	387.6695	1248.0785	341.25796	1.9232267
2187	387.35465	1248.1073	341.23694	1.9185192
2188	387.04651	1248.1024	341.21611	1.9138814
2189	386.75353	1248.0928	341.19547	1.9094508
2190	386.47692	1248.1024	341.17501	1.9052615
2191	386.21487	1248.1569	341.15475	1.9013074
2192	385.95946	1248.2552	341.13466	1.8974781
2193	385.70118	1248.3783	341.11476	1.8936285
2194	385.43582	1248.5144	341.09504	1.8896917
2195	385.16322	1248.6586	341.0755	1.8856617
2196	384.88424	1248.8068	341.05614	1.8815471
2197	384.59286	1248.9075	341.03696	1.8772277
2198	384.29183	1248.9338	341.01794	1.8727217
2199	383.99735	1248.9265	340.99911	1.8682837
2200	383.71778	1248.9145	340.98044	1.8640507
2201	383.45425	1248.9217	340.96194	1.8600561
2202	383.20495	1248.9739	340.94361	1.8562931
2203	382.96197	1249.0699	340.92545	1.852651
2204	382.71591	1249.1907	340.90746	1.8489847
2205	382.4626	1249.3246	340.88962	1.8452278
2206	382.20191	1249.4666	340.87195	1.8413747
2207	381.93471	1249.6126	340.85444	1.8374344
2208	381.6551	1249.7112	340.83709	1.8332873
2209	381.36585	1249.7354	340.8199	1.8289527
2210	381.08304	1249.7261	340.80287	1.824685
2211	380.81494	1249.7121	340.78599	1.8206209
2212	380.56263	1249.7174	340.76926	1.816793
2213	380.32426	1249.7676	340.75268	1.8131938
2214	380.09195	1249.8618	340.73626	1.8097121
2215	379.85638	1249.9807	340.71998	1.8062032
2216	379.61345	1250.1126	340.70386	1.802601
2217	379.36304	1250.2528	340.68788	1.7989001
2218	379.10604	1250.397	340.67204	1.79511
2219	378.83665	1250.4938	340.65635	1.7911117
2220	378.55765	1250.5163	340.64081	1.7869255
2221	378.28503	1250.5053	340.6254	1.7828056
2222	378.02696	1250.4897	340.61013	1.7788884
2223	377.78445	1250.4933	340.59501	1.7752056
2224	377.55563	1250.5419	340.58002	1.7717491
2225	377.33266	1250.6344	340.56517	1.7684074
2226	377.10629	1250.7517	340.55045	1.7650359
2227	376.87246	1250.882	340.53586	1.7615687
2228	376.63109	1251.0206	340.52141	1.758001
2229	376.38308	1251.1633	340.50709	1.7543423
2230	376.12271	1251.2586	340.4929	1.7504745
2231	375.85281	1251.2796	340.47884	1.7464187
2232	375.58923	1251.2671	340.46491	1.7424291
2233	375.34006	1251.2501	340.45111	1.7386414
2234	375.10628	1251.2523	340.43743	1.7350868
2235	374.88595	1251.2995	340.42387	1.7317564
2236	374.67128	1251.3905	340.41044	1.7285385
2237	374.4531	1251.5064	340.39713	1.7252884
2238	374.22739	1251.6354	340.38394	1.7219407
2239	373.9941	1251.7727	340.37087	1.7184909
2240	373.75412	1251.914	340.35792	1.7149486
2241	373.50184	1252.008	340.34509	1.7111968
2242	373.24011	1252.0277	340.33238	1.7072569
2243	372.98467	1252.014	340.31978	1.7033834
2244	372.74353	1251.9957	340.30729	1.6997114
2245	372.51759	1251.9967	340.29492	1.6962713
2246	372.30492	1252.0426	340.28266	1.6930536
2247	372.09773	1252.1324	340.27052	1.6899463
2248	371.88692	1252.2471	340.25848	1.6868048
2249	371.66854	1252.3749	340.24655	1.683564
2250	371.44254	1252.5109	340.23474	1.6802196
2251	371.20984	1252.6511	340.22302	1.6767818
2252	370.96489	1252.7439	340.21142	1.6731338
2253	370.71059	1252.7625	340.19992	1.6692982
2254	370.46256	1252.7477	340.18853	1.6655291
2255	370.22872	1252.7282	340.17724	1.6619613
2256	370.00993	1252.7281	340.16605	1.6586245
2257	369.80422	1252.7729	340.15496	1.6555086
2258	369.60385	1252.8617	340.14398	1.652501
2259	369.39976	1252.9752	340.13309	1.6494574
2260	369.18806	1253.102	340.12231	1.646313
2261	368.96871	1253.237	340.11162	1.6430639
2262	368.74266	1253.3761	340.10103	1.6397203
2263	368.50442	1253.4679	340.09054	1.6361663
2264	368.25693	1253.4854	340.08014	1.632425
2265	368.0157	1253.4696	340.06983	1.6287508
2266	367.78857	1253.4492	340.05962	1.6252776
2267	367.57635	1253.4481	340.04951	1.6220347
2268	367.37703	1253.4919	340.03948	1.6190112
2269	367.1829	1253.5796	340.02955	1.6160943
2270	366.98498	1253.6922	340.0197	1.6131397
2271	366.77941	1253.818	340.00995	1.610083
2272	366.56619	1253.952	340.00028	1.6069204
2273	366.34625	1254.0902	339.99071	1.6036625
2274	366.11421	1254.181	339.98122	1.6001941
2275	365.873	1254.1977	339.97181	1.596539
2276	365.63806	1254.1809	339.96249	1.5929513
2277	365.41713	1254.1596	339.95326	1.5895647
2278	365.21098	1254.1576	339.94411	1.5864076
2279	365.01757	1254.2005	339.93504	1.5834687
2280	364.82921	1254.2874	339.92606	1.5806346
2281	364.63699	1254.3991	339.91716	1.5777615
2282	364.4371	1254.5239	339.90834	1.5747849
2283	364.22954	1254.6571	339.8996	1.5717015
2284	364.01526	1254.7944	339.89094	1.568522
2285	363.78896	1254.8844	339.88235	1.565132
2286	363.5536	1254.9002	339.87385	1.5615558
2287	363.32451	1254.8826	339.86542	1.5580476
2288	363.10935	1254.8605	339.85707	1.5547406
2289	362.90884	1254.8577	339.8488	1.5516625
2290	362.72091	1254.8998	339.8406	1.5488013
2291	362.53791	1254.9858	339.83247	1.5460435
2292	362.35099	1255.0966	339.82442	1.5432452
2293	362.15637	1255.2207	339.81645	1.5403422
2294	361.95408	1255.3531	339.80854	1.5373316
2295	361.74508	1255.4896	339.80071	1.5342242
2296	361.52413	1255.5788	339.79295	1.5309063
2297	361.29423	1255.5938	339.78526	1.5274029
2298	361.0706	1255.5755	339.77764	1.5239681
2299	360.86083	1255.5526	339.77008	1.5207346
2300	360.66558	1255.549	339.7626	1.5177296
2301	360.48278	1255.5903	339.75519	1.5149402
2302	360.30479	1255.6756	339.74784	1.5122528
2303	360.12281	1255.7857	339.74056	1.5095235
2304	359.93311	1255.909	339.73334	1.5066884
2305	359.73574	1256.0406	339.7262	1.503745
2306	359.53167	1256.1765	339.71911	1.5007042
2307	359.31573	1256.2649	339.71209	1.497453
2308	359.09095	1256.2792	339.70514	1.494017
2309	358.87244	1256.2602	339.69825	1.4906502
2310	358.66772	1256.2366	339.69142	1.4874849
2311	358.47742	1256.2323	339.68465	1.4845476
2312	358.29942	1256.2729	339.67794	1.4818249
2313	358.12611	1256.3575	339.6713	1.4792027
2314	357.94876	1256.4669	339.66472	1.4765374
2315	357.76367	1256.5895	339.65819	1.4737654
2316	357.57092	1256.7204	339.65173	1.4708842
2317	357.37148	1256.8556	339.64532	1.4679052
2318	357.16025	1256.9434	339.63897	1.4647157
2319	356.94027	1256.957	339.63268	1.4613423
2320	356.72659	1256.9373	339.62645	1.4580389
2321	356.52662	1256.9131	339.62028	1.454937
2322	356.34097	1256.9081	339.61416	1.4520628
2323	356.16748	1256.9481	339.60809	1.4494021
2324	355.99857	1257.032	339.60208	1.4468407
2325	355.82557	1257.1407	339.59613	1.4442349
2326	355.64482	1257.2626	339.59023	1.4415214
2327	355.45642	1257.393	339.58438	1.4386981
2328	355.26133	1257.5275	339.57859	1.4357765
2329	355.05453	1257.6147	339.57285	1.4326447
2330	354.8391	1257.6277	339.56716	1.4293296
2331	354.62997	1257.6074	339.56152	1.4260853
2332	354.43449	1257.5825	339.55594	1.4230427
2333	354.25322	1257.577	339.5504	1.4202274
2334	354.08399	1257.6163	339.54492	1.4176247
2335	353.91923	1257.6996	339.53949	1.41512
2336	353.75033	1257.8077	339.5341	1.4125697
2337	353.57367	1257.929	339.52877	1.4099109
2338	353.38936	1258.0587	339.52348	1.4071416
2339	353.19838	1258.1927	339.51824	1.4042736
2340	352.99578	1258.2793	339.51305	1.4011955
2341	352.78464	1258.2917	339.5079	1.397935
2342	352.57981	1258.2709	339.50281	1.394746
2343	352.38859	1258.2454	339.49776	1.3917591
2344	352.21147	1258.2393	339.49275	1.388999
2345	352.04626	1258.278	339.48779	1.3864506
2346	351.88542	1258.3607	339.48288	1.383999
2347	351.72039	1258.4682	339.47801	1.3815006
2348	351.5476	1258.589	339.47318	1.3788929
2349	351.36717	1258.7181	339.4684	1.3761741
2350	351.18007	1258.8515	339.46366	1.3733562
2351	350.98144	1258.9376	339.45897	1.3703285
2352	350.77437	1258.9495	339.45432	1.3671192
2353	350.57364	1258.9281	339.44971	1.3639821
2354	350.38645	1258.9021	339.44514	1.3610474
2355	350.21326	1258.8954	339.44061	1.3583392
2356	350.05186	1258.9336	339.43613	1.3558419
2357	349.89473	1259.0158	339.43168	1.3534401
2358	349.73338	1259.1227	339.42728	1.3509904
2359	349.56425	1259.2429	339.42292	1.3484307
2360	349.38748	1259.3716	339.41859	1.3457593
2361	349.20408	1259.5045	339.41431	1.3429884
2362	349.00921	1259.59	339.41006	1.3400079
2363	348.80602	1259.6014	339.40585	1.3368468
2364	348.60917	1259.5795	339.40169	1.3337586
2365	348.42581	1259.553	339.39755	1.3308731
2366	348.25637	1259.5458	339.39346	1.3282139
2367	348.09859	1259.5835	339.38941	1.3257646
2368	347.94498	1259.6651	339.38539	1.3234097
2369	347.78711	1259.7715	339.3814	1.3210059
2370	347.62145	1259.8912	339.37746	1.3184912
2371	347.44817	1260.0194	339.37355	1.3158644
2372	347.26827	1260.1518	339.36967	1.3131377
2373	347.07699	1260.2368	339.36583	1.3102018
2374	346.87749	1260.2477	339.36203	1.307086
2375	346.68435	1260.2253	339.35826	1.304044
2376	346.50464	1260.1984	339.35452	1.301205
2377	346.33875	1260.1906	339.35082	1.298592
2378	346.18441	1260.2279	339.34715	1.296188
2379	346.03416	1260.309	339.34352	1.2938774
2380	345.8796	1260.4149	339.33992	1.2915168
2381	345.71725	1260.5342	339.33635	1.2890446
2382	345.54729	1260.6618	339.33281	1.2864598
2383	345.37072	1260.7938	339.32931	1.2837749
2384	345.18286	1260.8784	339.32583	1.2808809
2385	344.98687	1260.8888	339.32239	1.277808
2386	344.79727	1260.866	339.31898	1.2748097
2387	344.62105	1260.8385	339.31561	1.2720147
2388	344.45856	1260.8303	339.31226	1.2694454
2389	344.3075	1260.8671	339.30894	1.2670845
2390	344.16044	1260.9477	339.30565	1.2648157
2391	344.00903	1261.0532	339.3024	1.262496
2392	343.84983	1261.172	339.29917	1.2600639
2393	343.68304	1261.2992	339.29597	1.2575188
2394	343.50965	1261.4307	339.2928	1.2548733
2395	343.32505	1261.5149	339.28966	1.252019
2396	343.13243	1261.5249	339.28655	1.2489867
2397	342.9462	1261.5016	339.28347	1.2460298
2398	342.77331	1261.4738	339.28041	1.2432766
2399	342.61407	1261.4651	339.27738	1.2407488
2400	342.46614	1261.5014	339.27438	1.2384286
2401	342.32213	1261.5816	339.27141	1.2361994
2402	342.17373	1261.6867	339.26847	1.2339185
2403	342.01754	1261.805	339.26555	1.2315244
2404	341.85376	1261.9318	339.26265	1.2290168
2405	341.68342	1262.0629	339.25979	1.2264086
2406	341.50194	1262.1467	339.25695	1.223592
2407	341.31253	1262.1563	339.25413	1.2205983
2408	341.12955	1262.1326	339.25135	1.2176807
2409	340.95985	1262.1043	339.24858	1.2149672
2410	340.80371	1262.0953	339.24584	1.212479
2411	340.65878	1262.1311	339.24313	1.2101974
2412	340.51768	1262.2109	339.24044	1.208006
2413	340.37215	1262.3155	339.23778	1.2057617
2414	340.21884	1262.4335	339.23514	1.2034037
2415	340.05795	1262.5599	339.23252	1.2009318
2416	339.89052	1262.6906	339.22993	1.198359
2417	339.71203	1262.7739	339.22736	1.1955781
2418	339.52571	1262.7831	339.22482	1.192621
2419	339.34583	1262.7591	339.2223	1.1897409
2420	339.17919	1262.7304	339.2198	1.1870653
2421	339.02602	1262.7209	339.21732	1.1846147
2422	338.88397	1262.7564	339.21487	1.18237
2423	338.74565	1262.8358	339.21244	1.1802144
2424	338.60288	1262.94	339.21003	1.1780051
2425	338.45232	1263.0575	339.20764	1.1756813
2426	338.2942	1263.1836	339.20528	1.1732433
2427	338.12955	1263.3139	339.20293	1.1707041
2428	337.95392	1263.3969	339.20061	1.1679572
2429	337.77057	1263.4057	339.19831	1.1650351
2430	337.59367	1263.3813	339.19603	1.1621907
2431	337.42997	1263.3522	339.19377	1.1595512
2432	337.27966	1263.3424	339.19153	1.1571366
2433	337.14036	1263.3774	339.18931	1.1549271
2434	337.00472	1263.4564	339.18711	1.1528056
2435	336.86458	1263.5603	339.18493	1.1506296
2436	336.71666	1263.6774	339.18277	1.1483385
2437	336.5612	1263.8031	339.18064	1.1459327
2438	336.39922	1263.9331	339.17852	1.1434256
2439	336.22635	1264.0157	339.17642	1.1407111
2440	336.04585	1264.0241	339.17433	1.1378223
2441	335.87182	1263.9994	339.17227	1.1350122
2442	335.71094	1263.9699	339.17023	1.1324073
2443	335.56338	1263.9597	339.1682	1.130027
2444	335.42672	1263.9944	339.1662	1.1278511
2445	335.29364	1264.0731	339.16421	1.1257623
2446	335.15604	1264.1765	339.16224	1.123618
2447	335.01065	1264.2933	339.16029	1.1213581
2448	334.85773	1264.4187	339.15835	1.118983
2449	334.69833	1264.5483	339.15643	1.1165065
2450	334.52811	1264.6306	339.15453	1.113823
2451	334.35035	1264.6387	339.15265	1.1109661
2452	334.17908	1264.6136	339.15079	1.1081887
2453	334.02092	1264.5838	339.14894	1.1056169
2454	333.876	1264.5732	339.14711	1.1032696
2455	333.74189	1264.6076	339.14529	1.1011259
2456	333.61127	1264.6858	339.14349	1.0990683
2457	333.4761	1264.789	339.14171	1.0969544
2458	333.33315	1264.9054	339.13995	1.0947242
2459	333.18269	1265.0304	339.1382	1.0923786
2460	333.02576	1265.1597	339.13646	1.0899313
2461	332.85808	1265.2417	339.13475	1.0872774
2462	332.68296	1265.2495	339.13304	1.084451
2463	332.51436	1265.224	339.13136	1.0817051
2464	332.35883	1265.1939	339.12969	1.079165
2465	332.21645	1265.183	339.12803	1.0768493
2466	332.08479	1265.217	339.12639	1.0747366
2467	331.95654	1265.2949	339.12476	1.0727089
2468	331.82371	1265.3977	339.12315	1.070624
2469	331.68311	1265.5138	339.12155	1.0684223
2470	331.535	1265.6385	339.11997	1.0661048
2471	331.38045	1265.7675	339.1184	1.0636856
2472	331.21523	1265.8491	339.11685	1.06106
2473	331.04267	1265.8566	339.11531	1.058263
2474	330.87664	1265.8309	339.11379	1.0555472
2475	330.72364	1265.8004	339.11227	1.0530378
2476	330.58372	1265.7892	339.11078	1.0507524
2477	330.45441	1265.8229	339.10929	1.0486693
2478	330.32845	1265.9005	339.10782	1.0466704
2479	330.19788	1266.0029	339.10636	1.0446134
2480	330.05953	1266.1187	339.10492	1.042439
2481	329.9137	1266.2431	339.10349	1.0401485
2482	329.76144	1266.3718	339.10207	1.0377561
2483	329.5986	1266.4531	339.10067	1.0351578
2484	329.4285	1266.4603	339.09927	1.032389
2485	329.26495	1266.4342	339.0979	1.0297022
2486	329.11439	1266.4035	339.09653	1.0272222
2487	328.97684	1266.3919	339.09517	1.0249661
2488	328.84981	1266.4253	339.09383	1.0229116
2489	328.72606	1266.5026	339.0925	1.0209402
2490	328.59766	1266.6047	339.09118	1.01891
2491	328.46149	1266.7202	339.08988	1.0167619
2492	328.31785	1266.8443	339.08858	1.0144973
2493	328.16781	1266.9727	339.0873	1.0121306
2494	328.00726	1267.0538	339.08603	1.0095585
2495	327.83954	1267.0607	339.08477	1.0068168
2496	327.6784	1267.0343	339.08352	1.0041581
2497	327.53021	1267.0033	339.08229	1.0017064
2498	327.39495	1266.9914	339.08106	0.99947854
2499	327.27012	1267.0245	339.07985	0.99745153
2500	327.2098	1267.0549	339.07925	0.9964818
