# Supplementary material for: A quantitative approach to evaluating the GWP timescale through implicit discount rates
Source: Earth Syst Dyn. Author manuscript; Available in PMC 2019 Aug 27. (PMC6711200; doi:10.5194/esd-2018-6)
Supplement: SI [file NIHMS1043049-supplement-SI.zip › MetricsPaperCode/data/rcp45gasconcs.csv]

year	co2conc	ch4conc	n2oconc	totforc
2011	391.27357	1770.3696	323.66136	2.0873262
2012	393.4211	1773.634	324.35776	2.1294562
2013	395.58283	1776.916	325.0557	2.1718654
2014	397.76408	1780.2442	325.75517	2.2141785
2015	399.96631	1783.6532	326.45616	2.2566585
2016	402.18432	1787.1405	327.15866	2.299251
2017	404.41077	1790.6772	327.86264	2.3418578
2018	406.64292	1794.2446	328.56811	2.3844425
2019	408.8817	1797.8331	329.27503	2.4274413
2020	411.12868	1801.4336	329.98341	2.4699551
2021	413.37804	1804.9692	330.69322	2.5107514
2022	415.63944	1808.3032	331.40414	2.5511237
2023	417.93551	1811.4034	332.11582	2.5919114
2024	420.27395	1814.3245	332.82825	2.632821
2025	422.65593	1817.1155	333.54143	2.673905
2026	425.07983	1819.8284	334.25534	2.7151681
2027	427.53791	1822.4758	334.96997	2.7565244
2028	430.0206	1825.0416	335.68531	2.7978488
2029	432.5234	1827.5186	336.40136	2.8390857
2030	435.04594	1829.9083	337.11811	2.8805377
2031	437.58886	1832.2116	337.83556	2.9225181
2032	440.13137	1834.2573	338.5514	2.9639321
2033	442.66419	1835.9165	339.26337	3.0042179
2034	445.20699	1837.2698	339.97144	3.0440098
2035	447.76978	1838.3808	340.67563	3.0834365
2036	450.35539	1839.3058	341.37592	3.1225384
2037	452.96337	1840.1035	342.07235	3.1613183
2038	455.58649	1840.7918	342.76495	3.1996875
2039	458.2152	1841.3593	343.45375	3.2375197
2040	460.84499	1841.8029	344.13879	3.2750676
2041	463.47549	1842.1277	344.82011	3.3126456
2042	466.09336	1842.2412	345.49546	3.349384
2043	468.67807	1841.988	346.16264	3.3847214
2044	471.23389	1841.3496	346.82167	3.4191645
2045	473.78031	1840.4075	347.47259	3.4530458
2046	476.32819	1839.2273	348.11545	3.4865759
2047	478.88085	1837.8661	348.7503	3.5198608
2048	481.43826	1836.3831	349.37722	3.5529558
2049	483.99308	1834.7965	349.99627	3.5858121
2050	486.53532	1833.0944	350.60754	3.6173051
2051	489.06035	1831.2756	351.21109	3.6463707
2052	491.53558	1829.2097	351.80717	3.6736211
2053	493.93186	1826.7763	352.39606	3.6997525
2054	496.24365	1823.9312	352.97782	3.7247351
2055	498.47436	1820.661	353.55252	3.7486124
2056	500.64502	1817.0522	354.12023	3.7716755
2057	502.76788	1813.1751	354.681	3.7941065
2058	504.84729	1809.0911	355.23491	3.815995
2059	506.88408	1804.8626	355.78201	3.8373926
2060	508.87135	1800.5112	356.32237	3.8579947
2061	510.79905	1796.029	356.85605	3.8774453
2062	512.64717	1791.3398	357.38243	3.8957668
2063	514.40151	1786.3824	357.90088	3.9130469
2064	516.06461	1781.1776	358.41148	3.9293236
2065	517.62854	1775.6742	358.91428	3.9444869
2066	519.09606	1769.8516	359.40934	3.9585555
2067	520.48828	1763.7874	359.89673	3.9717959
2068	521.81772	1757.5445	360.37652	3.9843749
2069	523.08871	1751.1765	360.84878	3.9963695
2070	524.30217	1744.7388	361.31358	4.0075677
2071	525.45089	1738.2476	361.77097	4.0176506
2072	526.50901	1731.6149	362.22036	4.0265759
2073	527.45707	1724.7672	362.66114	4.0343716
2074	528.29593	1717.7215	363.09336	4.041052
2075	529.02718	1710.4939	363.5171	4.0466425
2076	529.64253	1703.0317	363.93242	4.0510261
2077	530.14419	1695.3121	364.3394	4.0542094
2078	530.55341	1687.4256	364.73811	4.0564594
2079	530.88313	1679.5515	365.12863	4.05801
2080	531.13797	1671.8286	365.51103	4.0579978
2081	531.31935	1664.2839	365.88539	4.055443
2082	531.48991	1657.1219	366.2538	4.0528141
2083	531.70213	1650.4938	366.61836	4.0517091
2084	531.94208	1644.3245	366.97916	4.0511884
2085	532.20472	1638.5564	367.33624	4.0511669
2086	532.48672	1633.1396	367.68968	4.0515812
2087	532.77553	1627.9657	368.03952	4.0522382
2088	533.06978	1622.9629	368.38579	4.0530792
2089	533.38792	1618.1547	368.72852	4.0543036
2090	533.74072	1613.5543	369.06775	4.0560222
2091	534.13086	1609.1698	369.4035	4.0582617
2092	534.55754	1605.0136	369.73581	4.0610238
2093	535.01142	1601.0651	370.0647	4.064205
2094	535.47962	1597.2813	370.39021	4.0676491
2095	535.95487	1593.6308	370.71236	4.0712635
2096	536.4351	1590.0932	371.03119	4.0750146
2097	536.91986	1586.6513	371.34672	4.0788866
2098	537.39855	1583.2279	371.65898	4.0827245
2099	537.87136	1579.7777	371.96801	4.0865012
2100	538.3583	1576.3458	372.27383	4.0902041
2101	538.8715	1572.9651	372.57648	4.0937349
2102	539.38819	1569.8136	372.87385	4.0973846
2103	539.88381	1567.0533	373.16386	4.1012115
2104	540.35213	1564.6447	373.44653	4.1049261
2105	540.78203	1562.5289	373.72189	4.1083854
2106	541.16804	1560.6601	373.98999	4.1115109
2107	541.50962	1559.0055	374.25087	4.1142807
2108	541.80769	1557.5365	374.50461	4.1166896
2109	542.05261	1556.1674	374.75127	4.1185913
2110	542.24555	1554.8445	374.9909	4.1199666
2111	542.40767	1553.6041	375.22359	4.1210499
2112	542.55941	1552.4713	375.44938	4.1220612
2113	542.71221	1551.4648	375.66834	4.1231272
2114	542.86612	1550.6065	375.88053	4.1242644
2115	543.01262	1549.8852	376.08601	4.1253836
2116	543.13926	1549.2673	376.28485	4.1263426
2117	543.23925	1548.7291	376.4771	4.1270611
2118	543.31105	1548.2571	376.66283	4.1275171
2119	543.35475	1547.84	376.84209	4.1277055
2120	543.35993	1547.4073	377.01495	4.1274799
2121	543.32712	1546.9191	377.18145	4.1268206
2122	543.28815	1546.423	377.34167	4.1260717
2123	543.26597	1545.9542	377.49566	4.1254824
2124	543.26382	1545.5401	377.64347	4.1251028
2125	543.28162	1545.2106	377.78516	4.1249548
2126	543.31031	1544.9617	377.92079	4.1249466
2127	543.337	1544.7657	378.05041	4.1249313
2128	543.35452	1544.6047	378.17408	4.1248275
2129	543.36102	1544.4702	378.29185	4.1246121
2130	543.35628	1544.3551	378.40378	4.1242792
2131	543.32954	1544.1928	378.50991	4.1236812
2132	543.28277	1543.947	378.61031	4.1228146
2133	543.23814	1543.6681	378.70503	4.1219301
2134	543.20814	1543.3938	378.79411	4.1211748
2135	543.19691	1543.1543	378.87762	4.1206088
2136	543.20476	1542.9814	378.95559	4.1202559
2137	543.22301	1542.8731	379.02809	4.1200294
2138	543.23901	1542.8037	379.09516	4.1197891
2139	543.2458	1542.7566	379.15685	4.1194564
2140	543.24169	1542.7249	379.21322	4.1190103
2141	543.22663	1542.7027	379.2643	4.1184469
2142	543.18977	1542.6246	379.31015	4.1176184
2143	543.13128	1542.4553	379.35082	4.1165043
2144	543.07193	1542.2462	379.38635	4.1153415
2145	543.02451	1542.0358	379.4168	4.1142806
2146	542.9934	1541.8547	379.4422	4.113384
2147	542.97911	1541.7355	379.4626	4.1126776
2148	542.97309	1541.6766	379.47806	4.1120764
2149	542.96279	1541.6527	379.48861	4.1114412
2150	542.95532	1541.6471	379.49266	4.1111011
2151	542.95532	1541.6471	379.49266	4.1111011
2152	542.95532	1541.6471	379.49266	4.1111011
2153	542.95532	1541.6471	379.49266	4.1111011
2154	542.95532	1541.6471	379.49266	4.1111011
2155	542.95532	1541.6471	379.49266	4.1111011
2156	542.95532	1541.6471	379.49266	4.1111011
2157	542.95532	1541.6471	379.49266	4.1111011
2158	542.95532	1541.6471	379.49266	4.1111011
2159	542.95532	1541.6471	379.49266	4.1111011
2160	542.95532	1541.6471	379.49266	4.1111011
2161	542.95532	1541.6471	379.49266	4.1111011
2162	542.95532	1541.6471	379.49266	4.1111011
2163	542.95532	1541.6471	379.49266	4.1111011
2164	542.95532	1541.6471	379.49266	4.1111011
2165	542.95532	1541.6471	379.49266	4.1111011
2166	542.95532	1541.6471	379.49266	4.1111011
2167	542.95532	1541.6471	379.49266	4.1111011
2168	542.95532	1541.6471	379.49266	4.1111011
2169	542.95532	1541.6471	379.49266	4.1111011
2170	542.95532	1541.6471	379.49266	4.1111011
2171	542.95532	1541.6471	379.49266	4.1111011
2172	542.95532	1541.6471	379.49266	4.1111011
2173	542.95532	1541.6471	379.49266	4.1111011
2174	542.95532	1541.6471	379.49266	4.1111011
2175	542.95532	1541.6471	379.49266	4.1111011
2176	542.95532	1541.6471	379.49266	4.1111011
2177	542.95532	1541.6471	379.49266	4.1111011
2178	542.95532	1541.6471	379.49266	4.1111011
2179	542.95532	1541.6471	379.49266	4.1111011
2180	542.95532	1541.6471	379.49266	4.1111011
2181	542.95532	1541.6471	379.49266	4.1111011
2182	542.95532	1541.6471	379.49266	4.1111011
2183	542.95532	1541.6471	379.49266	4.1111011
2184	542.95532	1541.6471	379.49266	4.1111011
2185	542.95532	1541.6471	379.49266	4.1111011
2186	542.95532	1541.6471	379.49266	4.1111011
2187	542.95532	1541.6471	379.49266	4.1111011
2188	542.95532	1541.6471	379.49266	4.1111011
2189	542.95532	1541.6471	379.49266	4.1111011
2190	542.95532	1541.6471	379.49266	4.1111011
2191	542.95532	1541.6471	379.49266	4.1111011
2192	542.95532	1541.6471	379.49266	4.1111011
2193	542.95532	1541.6471	379.49266	4.1111011
2194	542.95532	1541.6471	379.49266	4.1111011
2195	542.95532	1541.6471	379.49266	4.1111011
2196	542.95532	1541.6471	379.49266	4.1111011
2197	542.95532	1541.6471	379.49266	4.1111011
2198	542.95532	1541.6471	379.49266	4.1111011
2199	542.95532	1541.6471	379.49266	4.1111011
2200	542.95532	1541.6471	379.49266	4.1111011
2201	542.95532	1541.6471	379.49266	4.1111011
2202	542.95532	1541.6471	379.49266	4.1111011
2203	542.95532	1541.6471	379.49266	4.1111011
2204	542.95532	1541.6471	379.49266	4.1111011
2205	542.95532	1541.6471	379.49266	4.1111011
2206	542.95532	1541.6471	379.49266	4.1111011
2207	542.95532	1541.6471	379.49266	4.1111011
2208	542.95532	1541.6471	379.49266	4.1111011
2209	542.95532	1541.6471	379.49266	4.1111011
2210	542.95532	1541.6471	379.49266	4.1111011
2211	542.95532	1541.6471	379.49266	4.1111011
2212	542.95532	1541.6471	379.49266	4.1111011
2213	542.95532	1541.6471	379.49266	4.1111011
2214	542.95532	1541.6471	379.49266	4.1111011
2215	542.95532	1541.6471	379.49266	4.1111011
2216	542.95532	1541.6471	379.49266	4.1111011
2217	542.95532	1541.6471	379.49266	4.1111011
2218	542.95532	1541.6471	379.49266	4.1111011
2219	542.95532	1541.6471	379.49266	4.1111011
2220	542.95532	1541.6471	379.49266	4.1111011
2221	542.95532	1541.6471	379.49266	4.1111011
2222	542.95532	1541.6471	379.49266	4.1111011
2223	542.95532	1541.6471	379.49266	4.1111011
2224	542.95532	1541.6471	379.49266	4.1111011
2225	542.95532	1541.6471	379.49266	4.1111011
2226	542.95532	1541.6471	379.49266	4.1111011
2227	542.95532	1541.6471	379.49266	4.1111011
2228	542.95532	1541.6471	379.49266	4.1111011
2229	542.95532	1541.6471	379.49266	4.1111011
2230	542.95532	1541.6471	379.49266	4.1111011
2231	542.95532	1541.6471	379.49266	4.1111011
2232	542.95532	1541.6471	379.49266	4.1111011
2233	542.95532	1541.6471	379.49266	4.1111011
2234	542.95532	1541.6471	379.49266	4.1111011
2235	542.95532	1541.6471	379.49266	4.1111011
2236	542.95532	1541.6471	379.49266	4.1111011
2237	542.95532	1541.6471	379.49266	4.1111011
2238	542.95532	1541.6471	379.49266	4.1111011
2239	542.95532	1541.6471	379.49266	4.1111011
2240	542.95532	1541.6471	379.49266	4.1111011
2241	542.95532	1541.6471	379.49266	4.1111011
2242	542.95532	1541.6471	379.49266	4.1111011
2243	542.95532	1541.6471	379.49266	4.1111011
2244	542.95532	1541.6471	379.49266	4.1111011
2245	542.95532	1541.6471	379.49266	4.1111011
2246	542.95532	1541.6471	379.49266	4.1111011
2247	542.95532	1541.6471	379.49266	4.1111011
2248	542.95532	1541.6471	379.49266	4.1111011
2249	542.95532	1541.6471	379.49266	4.1111011
2250	542.95532	1541.6471	379.49266	4.1111011
2251	542.95532	1541.6471	379.49266	4.1111011
2252	542.95532	1541.6471	379.49266	4.1111011
2253	542.95532	1541.6471	379.49266	4.1111011
2254	542.95532	1541.6471	379.49266	4.1111011
2255	542.95532	1541.6471	379.49266	4.1111011
2256	542.95532	1541.6471	379.49266	4.1111011
2257	542.95532	1541.6471	379.49266	4.1111011
2258	542.95532	1541.6471	379.49266	4.1111011
2259	542.95532	1541.6471	379.49266	4.1111011
2260	542.95532	1541.6471	379.49266	4.1111011
2261	542.95532	1541.6471	379.49266	4.1111011
2262	542.95532	1541.6471	379.49266	4.1111011
2263	542.95532	1541.6471	379.49266	4.1111011
2264	542.95532	1541.6471	379.49266	4.1111011
2265	542.95532	1541.6471	379.49266	4.1111011
2266	542.95532	1541.6471	379.49266	4.1111011
2267	542.95532	1541.6471	379.49266	4.1111011
2268	542.95532	1541.6471	379.49266	4.1111011
2269	542.95532	1541.6471	379.49266	4.1111011
2270	542.95532	1541.6471	379.49266	4.1111011
2271	542.95532	1541.6471	379.49266	4.1111011
2272	542.95532	1541.6471	379.49266	4.1111011
2273	542.95532	1541.6471	379.49266	4.1111011
2274	542.95532	1541.6471	379.49266	4.1111011
2275	542.95532	1541.6471	379.49266	4.1111011
2276	542.95532	1541.6471	379.49266	4.1111011
2277	542.95532	1541.6471	379.49266	4.1111011
2278	542.95532	1541.6471	379.49266	4.1111011
2279	542.95532	1541.6471	379.49266	4.1111011
2280	542.95532	1541.6471	379.49266	4.1111011
2281	542.95532	1541.6471	379.49266	4.1111011
2282	542.95532	1541.6471	379.49266	4.1111011
2283	542.95532	1541.6471	379.49266	4.1111011
2284	542.95532	1541.6471	379.49266	4.1111011
2285	542.95532	1541.6471	379.49266	4.1111011
2286	542.95532	1541.6471	379.49266	4.1111011
2287	542.95532	1541.6471	379.49266	4.1111011
2288	542.95532	1541.6471	379.49266	4.1111011
2289	542.95532	1541.6471	379.49266	4.1111011
2290	542.95532	1541.6471	379.49266	4.1111011
2291	542.95532	1541.6471	379.49266	4.1111011
2292	542.95532	1541.6471	379.49266	4.1111011
2293	542.95532	1541.6471	379.49266	4.1111011
2294	542.95532	1541.6471	379.49266	4.1111011
2295	542.95532	1541.6471	379.49266	4.1111011
2296	542.95532	1541.6471	379.49266	4.1111011
2297	542.95532	1541.6471	379.49266	4.1111011
2298	542.95532	1541.6471	379.49266	4.1111011
2299	542.95532	1541.6471	379.49266	4.1111011
2300	542.95532	1541.6471	379.49266	4.1111011
2301	542.95532	1541.6471	379.49266	4.1111011
2302	542.95532	1541.6471	379.49266	4.1111011
2303	542.95532	1541.6471	379.49266	4.1111011
2304	542.95532	1541.6471	379.49266	4.1111011
2305	542.95532	1541.6471	379.49266	4.1111011
2306	542.95532	1541.6471	379.49266	4.1111011
2307	542.95532	1541.6471	379.49266	4.1111011
2308	542.95532	1541.6471	379.49266	4.1111011
2309	542.95532	1541.6471	379.49266	4.1111011
2310	542.95532	1541.6471	379.49266	4.1111011
2311	542.95532	1541.6471	379.49266	4.1111011
2312	542.95532	1541.6471	379.49266	4.1111011
2313	542.95532	1541.6471	379.49266	4.1111011
2314	542.95532	1541.6471	379.49266	4.1111011
2315	542.95532	1541.6471	379.49266	4.1111011
2316	542.95532	1541.6471	379.49266	4.1111011
2317	542.95532	1541.6471	379.49266	4.1111011
2318	542.95532	1541.6471	379.49266	4.1111011
2319	542.95532	1541.6471	379.49266	4.1111011
2320	542.95532	1541.6471	379.49266	4.1111011
2321	542.95532	1541.6471	379.49266	4.1111011
2322	542.95532	1541.6471	379.49266	4.1111011
2323	542.95532	1541.6471	379.49266	4.1111011
2324	542.95532	1541.6471	379.49266	4.1111011
2325	542.95532	1541.6471	379.49266	4.1111011
2326	542.95532	1541.6471	379.49266	4.1111011
2327	542.95532	1541.6471	379.49266	4.1111011
2328	542.95532	1541.6471	379.49266	4.1111011
2329	542.95532	1541.6471	379.49266	4.1111011
2330	542.95532	1541.6471	379.49266	4.1111011
2331	542.95532	1541.6471	379.49266	4.1111011
2332	542.95532	1541.6471	379.49266	4.1111011
2333	542.95532	1541.6471	379.49266	4.1111011
2334	542.95532	1541.6471	379.49266	4.1111011
2335	542.95532	1541.6471	379.49266	4.1111011
2336	542.95532	1541.6471	379.49266	4.1111011
2337	542.95532	1541.6471	379.49266	4.1111011
2338	542.95532	1541.6471	379.49266	4.1111011
2339	542.95532	1541.6471	379.49266	4.1111011
2340	542.95532	1541.6471	379.49266	4.1111011
2341	542.95532	1541.6471	379.49266	4.1111011
2342	542.95532	1541.6471	379.49266	4.1111011
2343	542.95532	1541.6471	379.49266	4.1111011
2344	542.95532	1541.6471	379.49266	4.1111011
2345	542.95532	1541.6471	379.49266	4.1111011
2346	542.95532	1541.6471	379.49266	4.1111011
2347	542.95532	1541.6471	379.49266	4.1111011
2348	542.95532	1541.6471	379.49266	4.1111011
2349	542.95532	1541.6471	379.49266	4.1111011
2350	542.95532	1541.6471	379.49266	4.1111011
2351	542.95532	1541.6471	379.49266	4.1111011
2352	542.95532	1541.6471	379.49266	4.1111011
2353	542.95532	1541.6471	379.49266	4.1111011
2354	542.95532	1541.6471	379.49266	4.1111011
2355	542.95532	1541.6471	379.49266	4.1111011
2356	542.95532	1541.6471	379.49266	4.1111011
2357	542.95532	1541.6471	379.49266	4.1111011
2358	542.95532	1541.6471	379.49266	4.1111011
2359	542.95532	1541.6471	379.49266	4.1111011
2360	542.95532	1541.6471	379.49266	4.1111011
2361	542.95532	1541.6471	379.49266	4.1111011
2362	542.95532	1541.6471	379.49266	4.1111011
2363	542.95532	1541.6471	379.49266	4.1111011
2364	542.95532	1541.6471	379.49266	4.1111011
2365	542.95532	1541.6471	379.49266	4.1111011
2366	542.95532	1541.6471	379.49266	4.1111011
2367	542.95532	1541.6471	379.49266	4.1111011
2368	542.95532	1541.6471	379.49266	4.1111011
2369	542.95532	1541.6471	379.49266	4.1111011
2370	542.95532	1541.6471	379.49266	4.1111011
2371	542.95532	1541.6471	379.49266	4.1111011
2372	542.95532	1541.6471	379.49266	4.1111011
2373	542.95532	1541.6471	379.49266	4.1111011
2374	542.95532	1541.6471	379.49266	4.1111011
2375	542.95532	1541.6471	379.49266	4.1111011
2376	542.95532	1541.6471	379.49266	4.1111011
2377	542.95532	1541.6471	379.49266	4.1111011
2378	542.95532	1541.6471	379.49266	4.1111011
2379	542.95532	1541.6471	379.49266	4.1111011
2380	542.95532	1541.6471	379.49266	4.1111011
2381	542.95532	1541.6471	379.49266	4.1111011
2382	542.95532	1541.6471	379.49266	4.1111011
2383	542.95532	1541.6471	379.49266	4.1111011
2384	542.95532	1541.6471	379.49266	4.1111011
2385	542.95532	1541.6471	379.49266	4.1111011
2386	542.95532	1541.6471	379.49266	4.1111011
2387	542.95532	1541.6471	379.49266	4.1111011
2388	542.95532	1541.6471	379.49266	4.1111011
2389	542.95532	1541.6471	379.49266	4.1111011
2390	542.95532	1541.6471	379.49266	4.1111011
2391	542.95532	1541.6471	379.49266	4.1111011
2392	542.95532	1541.6471	379.49266	4.1111011
2393	542.95532	1541.6471	379.49266	4.1111011
2394	542.95532	1541.6471	379.49266	4.1111011
2395	542.95532	1541.6471	379.49266	4.1111011
2396	542.95532	1541.6471	379.49266	4.1111011
2397	542.95532	1541.6471	379.49266	4.1111011
2398	542.95532	1541.6471	379.49266	4.1111011
2399	542.95532	1541.6471	379.49266	4.1111011
2400	542.95532	1541.6471	379.49266	4.1111011
2401	542.95532	1541.6471	379.49266	4.1111011
2402	542.95532	1541.6471	379.49266	4.1111011
2403	542.95532	1541.6471	379.49266	4.1111011
2404	542.95532	1541.6471	379.49266	4.1111011
2405	542.95532	1541.6471	379.49266	4.1111011
2406	542.95532	1541.6471	379.49266	4.1111011
2407	542.95532	1541.6471	379.49266	4.1111011
2408	542.95532	1541.6471	379.49266	4.1111011
2409	542.95532	1541.6471	379.49266	4.1111011
2410	542.95532	1541.6471	379.49266	4.1111011
2411	542.95532	1541.6471	379.49266	4.1111011
2412	542.95532	1541.6471	379.49266	4.1111011
2413	542.95532	1541.6471	379.49266	4.1111011
2414	542.95532	1541.6471	379.49266	4.1111011
2415	542.95532	1541.6471	379.49266	4.1111011
2416	542.95532	1541.6471	379.49266	4.1111011
2417	542.95532	1541.6471	379.49266	4.1111011
2418	542.95532	1541.6471	379.49266	4.1111011
2419	542.95532	1541.6471	379.49266	4.1111011
2420	542.95532	1541.6471	379.49266	4.1111011
2421	542.95532	1541.6471	379.49266	4.1111011
2422	542.95532	1541.6471	379.49266	4.1111011
2423	542.95532	1541.6471	379.49266	4.1111011
2424	542.95532	1541.6471	379.49266	4.1111011
2425	542.95532	1541.6471	379.49266	4.1111011
2426	542.95532	1541.6471	379.49266	4.1111011
2427	542.95532	1541.6471	379.49266	4.1111011
2428	542.95532	1541.6471	379.49266	4.1111011
2429	542.95532	1541.6471	379.49266	4.1111011
2430	542.95532	1541.6471	379.49266	4.1111011
2431	542.95532	1541.6471	379.49266	4.1111011
2432	542.95532	1541.6471	379.49266	4.1111011
2433	542.95532	1541.6471	379.49266	4.1111011
2434	542.95532	1541.6471	379.49266	4.1111011
2435	542.95532	1541.6471	379.49266	4.1111011
2436	542.95532	1541.6471	379.49266	4.1111011
2437	542.95532	1541.6471	379.49266	4.1111011
2438	542.95532	1541.6471	379.49266	4.1111011
2439	542.95532	1541.6471	379.49266	4.1111011
2440	542.95532	1541.6471	379.49266	4.1111011
2441	542.95532	1541.6471	379.49266	4.1111011
2442	542.95532	1541.6471	379.49266	4.1111011
2443	542.95532	1541.6471	379.49266	4.1111011
2444	542.95532	1541.6471	379.49266	4.1111011
2445	542.95532	1541.6471	379.49266	4.1111011
2446	542.95532	1541.6471	379.49266	4.1111011
2447	542.95532	1541.6471	379.49266	4.1111011
2448	542.95532	1541.6471	379.49266	4.1111011
2449	542.95532	1541.6471	379.49266	4.1111011
2450	542.95532	1541.6471	379.49266	4.1111011
2451	542.95532	1541.6471	379.49266	4.1111011
2452	542.95532	1541.6471	379.49266	4.1111011
2453	542.95532	1541.6471	379.49266	4.1111011
2454	542.95532	1541.6471	379.49266	4.1111011
2455	542.95532	1541.6471	379.49266	4.1111011
2456	542.95532	1541.6471	379.49266	4.1111011
2457	542.95532	1541.6471	379.49266	4.1111011
2458	542.95532	1541.6471	379.49266	4.1111011
2459	542.95532	1541.6471	379.49266	4.1111011
2460	542.95532	1541.6471	379.49266	4.1111011
2461	542.95532	1541.6471	379.49266	4.1111011
2462	542.95532	1541.6471	379.49266	4.1111011
2463	542.95532	1541.6471	379.49266	4.1111011
2464	542.95532	1541.6471	379.49266	4.1111011
2465	542.95532	1541.6471	379.49266	4.1111011
2466	542.95532	1541.6471	379.49266	4.1111011
2467	542.95532	1541.6471	379.49266	4.1111011
2468	542.95532	1541.6471	379.49266	4.1111011
2469	542.95532	1541.6471	379.49266	4.1111011
2470	542.95532	1541.6471	379.49266	4.1111011
2471	542.95532	1541.6471	379.49266	4.1111011
2472	542.95532	1541.6471	379.49266	4.1111011
2473	542.95532	1541.6471	379.49266	4.1111011
2474	542.95532	1541.6471	379.49266	4.1111011
2475	542.95532	1541.6471	379.49266	4.1111011
2476	542.95532	1541.6471	379.49266	4.1111011
2477	542.95532	1541.6471	379.49266	4.1111011
2478	542.95532	1541.6471	379.49266	4.1111011
2479	542.95532	1541.6471	379.49266	4.1111011
2480	542.95532	1541.6471	379.49266	4.1111011
2481	542.95532	1541.6471	379.49266	4.1111011
2482	542.95532	1541.6471	379.49266	4.1111011
2483	542.95532	1541.6471	379.49266	4.1111011
2484	542.95532	1541.6471	379.49266	4.1111011
2485	542.95532	1541.6471	379.49266	4.1111011
2486	542.95532	1541.6471	379.49266	4.1111011
2487	542.95532	1541.6471	379.49266	4.1111011
2488	542.95532	1541.6471	379.49266	4.1111011
2489	542.95532	1541.6471	379.49266	4.1111011
2490	542.95532	1541.6471	379.49266	4.1111011
2491	542.95532	1541.6471	379.49266	4.1111011
2492	542.95532	1541.6471	379.49266	4.1111011
2493	542.95532	1541.6471	379.49266	4.1111011
2494	542.95532	1541.6471	379.49266	4.1111011
2495	542.95532	1541.6471	379.49266	4.1111011
2496	542.95532	1541.6471	379.49266	4.1111011
2497	542.95532	1541.6471	379.49266	4.1111011
2498	542.95532	1541.6471	379.49266	4.1111011
2499	542.95532	1541.6471	379.49266	4.1111011
2500	542.95532	1541.6471	379.49266	4.1111011
