# Supplementary material for: A quantitative approach to evaluating the GWP timescale through implicit discount rates
Source: Earth Syst Dyn. Author manuscript; Available in PMC 2019 Aug 27. (PMC6711200; doi:10.5194/esd-2018-6)
Supplement: SI [file NIHMS1043049-supplement-SI.zip › MetricsPaperCode/results/discountquantESD.csv]

	GWPmin	GWP10	GWP25	GWPmed	GWP75	GWP90	GWPmax
discount1.005	2.80326921669124	3.61681342506445	4.61778174700459	6.17665626573446	9.51607733123787	10.9174525823095	16.5639564877066
discount1.006	2.97616538710721	3.80513750785191	4.86938899413566	6.65207262044251	10.100619421696	11.6888661345023	17.8511616593109
discount1.007	3.17862475026097	3.98494527834835	5.19936849038043	7.21064403231426	10.6781488039634	12.5014262929272	19.1968560233077
discount1.008	3.41466976819875	4.24548766620683	5.46108267795121	7.80789162293383	11.1754122092229	13.7578031512554	20.5836247908446
discount1.009	3.68832381529173	4.48287441176171	5.72274301533651	8.47502462450877	12.0158743910449	15.06856925399	21.9955428931073
discount1.01	4.00345052590319	4.75241411786754	6.01429728278198	9.21991170351079	12.8991268349667	16.3830649712476	23.4189567621796
discount1.011	4.28585277356659	5.07037797585763	6.34782301800726	9.88194493152213	13.7765696407363	17.7403788470954	24.8427911773231
discount1.012	4.46826177505557	5.42951583645614	6.78797912057309	10.2917972380981	14.7966975356252	19.1334468931749	26.258493922659
discount1.013	4.66568696736598	5.79826354781881	7.21518722351241	10.8288324598351	15.661965586936	20.5685851096222	27.6597565706356
discount1.014	4.87839442351654	6.22038991031455	7.64001100412769	11.5210551914119	16.3981178275265	22.0169628271264	29.0421333037852
discount1.015	5.10653318864901	6.68488307908738	8.18719304024992	12.3835021662376	17.1435204095352	23.3522482774615	30.4026448542377
discount1.016	5.35014253542155	7.18438069703068	8.72227597155931	13.2598597358199	18.0316870929101	24.7391701345093	31.739418555318
discount1.017	5.60916232808129	7.69684112029514	9.30874332859907	13.7959491577998	18.9775984535174	26.1470415374218	33.0513876091687
discount1.018	5.88344504707907	8.2767124222688	9.90584454916608	14.3994356438219	19.8261310751966	27.4906622795663	34.338054064593
discount1.019	6.17276821306761	8.87643399524716	10.527234504999	15.126005346284	20.6828817108805	28.7695132345135	35.5993100153939
discount1.02	6.47684627859873	9.37304807795124	10.9842668308853	15.8119810059506	21.6874553724127	30.0933823596155	36.835307342562
discount1.021	6.79534142569462	9.88381652707674	11.5261299062704	16.6174136395693	22.8293975667031	31.4157710721504	38.0463654761638
discount1.022	7.12787303115392	10.5610719060583	12.2617451824566	17.5274221836504	24.0362246427204	32.7133398844621	39.2329076272527
discount1.023	7.43984542049822	10.9364317087383	12.9553301138763	18.4818951382696	25.242915629026	33.9874647514092	40.3954177287303
discount1.024	7.6575664767296	11.4785705272331	13.7577685763361	19.4536893766033	26.4654862757057	35.2378260922936	41.5344119416327
discount1.025	7.88299568905313	11.7938690200741	14.6535450917237	20.4728473264064	27.550951183486	36.4701653023036	42.6504202660579
discount1.026	8.11653887062859	12.1539029599179	15.5934454587524	21.3820190108772	28.5569703341012	37.669643884084	43.7439749237515
discount1.027	8.35858139717639	12.4989924161202	16.4252724707184	22.2848365303154	29.597649132032	38.8380946349697	44.8156033234353
discount1.028	8.60948154969035	12.9380238729031	17.271894041366	23.2269855781249	30.7830765329402	39.9831841359044	45.8658238843631
discount1.029	8.86956576141998	13.6245697346617	18.0412745185976	24.1168686784722	31.862908886552	41.1056343576914	46.8951438599862
discount1.03	9.13912546832312	14.3255580308114	18.8435995548767	25.1221034715695	32.8640150184363	42.20574075201	47.9040581970064
discount1.031	9.41841525929679	15.0396599210413	19.6755337603264	26.0583839513928	33.8725526702045	43.2838442660242	48.8930492158025
discount1.032	9.70765204865979	15.5474189621667	20.4749643156524	27.0026154462301	35.0762887738546	44.3403201713566	49.8625866354564
discount1.033	10.0070150275041	16.2664637717344	21.3771213268601	27.9794228847107	36.1890897401882	45.3755690701136	50.8131278351436
discount1.034	10.3166461944615	16.8701399892397	22.2886354187651	28.9944958917245	37.1259411212864	46.3900096532955	51.7451182414667
discount1.035	10.6366513000192	17.4564751023305	23.1818406752164	29.8607190502413	38.0298516530543	47.3840728749557	52.6589917318778
discount1.036	10.9671010805053	18.1393425280455	23.9738052988035	30.6310164630397	39.0914197912773	48.358197265305	53.5551710584316
discount1.037	11.308032684232	18.7635029774033	24.8017025748286	31.4790086790025	40.0489799767994	49.3128251668946	54.4340682389371
discount1.038	11.6594512148735	19.2497499215804	25.7028172485618	32.4030943848709	41.0341592609398	50.2483997172484	55.296084932364
discount1.039	12.021331344029	19.9449905530539	26.4890264098712	33.2978318648095	42.0445015329064	51.1653624366747	56.1416127635267
discount1.04	12.393618951554	20.6622444785611	27.2866897774828	34.2004190430439	43.0930244639128	52.0641513084735	56.9710336601294
discount1.041	12.7762327724028	21.2181818078403	28.1740046315123	35.1363772218883	44.0937898988487	52.9451992598026	57.784720095506
discount1.042	13.1690660270884	21.7608483659214	29.0837924957023	36.0664487463305	45.1257650819555	53.8089329682519	58.5830353842031
discount1.043	13.5719880289418	22.4311412094799	29.8709140633117	36.9615656366827	46.1346907225359	54.6557719353628	59.4004254691168
discount1.044	13.9848457619335	23.1195969059876	30.6734520283031	37.8367687140956	47.1160399217641	55.4861277790989	60.2885430200128
discount1.045	14.3859841800078	23.8804724244609	31.487180534164	38.7063127865055	48.0774945618868	56.3004037043087	61.1567166032596
discount1.046	14.665846900851	24.4746883536495	32.2408972835397	39.569783156412	49.0552277176594	57.0989941190101	62.0055207068333
discount1.047	14.955592182746	25.0188132487133	32.982596494813	40.4672209587982	49.9558249051024	57.8822843700771	62.8355127538001
discount1.048	15.2549996187057	25.5765470397286	33.7236747714263	41.39454807922	50.8845772409985	58.6506505771943	63.6472332243394
discount1.049	15.5638366675494	26.2333065660811	34.4619559517508	42.2729847800362	51.7338427545866	59.4044595461523	64.4412058513171
discount1.05	15.8818606197767	26.9714852394622	35.2885244435541	43.011270120547	52.5591416481354	60.1440687480516	65.2179378974984
discount1.051	16.2088203679475	27.660738806006	36.1341562740362	43.8661063884572	53.3908042279973	60.8698263488216	65.9779204751262
discount1.052	16.5444579867973	28.2672971247408	36.9930925873788	44.7595832925149	54.2376692915746	61.5878525662373	66.7216289007344
discount1.053	16.888510150423	28.8732208193213	37.8194643339343	45.5770471392804	55.0854290938923	62.3128868156732	67.4495230910415
discount1.054	17.2407093975169	29.5606414808564	38.5850975923193	46.5076172980062	55.8992298137275	62.9963154262898	68.1620479696256
discount1.055	17.6007852648974	30.3141057839405	39.4066385176747	47.3933800246065	56.719224410125	63.658494459136	68.85963389395
discount1.056	17.9684652951063	31.0706533155763	40.2373820384878	48.2424855759203	57.457454328822	64.3228408240664	69.5426970866648
discount1.057	18.3434759375748	31.8222193005466	41.034648141619	49.102088815332	58.2349534766942	64.9774317278351	70.2116400742472
discount1.058	18.7255433530592	32.5517222682884	41.7974677309386	49.8727404522358	58.9109282432786	65.6376562447343	70.8668521243956
discount1.059	19.114394126731	33.1911204197024	42.5701446269781	50.6326671282716	59.5737459479226	66.2806228932846	71.5087096750886
discount1.06	19.5097559047196	33.7907810439222	43.3112457297652	51.4290414549326	60.2023352304785	66.9329998632058	72.1375767742255
discount1.061	19.9113579592496	34.3951888561294	44.061289177896	52.1521434709381	60.8705581494884	67.5745738325556	72.753805492616
discount1.062	20.3189316886649	35.0012580330785	44.8099311896316	52.8773147320417	61.5364761949414	68.1842698630828	73.3577363460734
discount1.063	20.7322110603544	35.6704778938235	45.609982748765	53.6976519774214	62.1752692692437	68.769265374221	73.9496986967178
discount1.064	21.1509330049914	36.3549276843973	46.4065177993864	54.3913198699425	62.7855952565829	69.3433907912795	74.5300111431794
discount1.065	21.5748377561603	37.0761019701374	47.1169130057112	55.0258468967536	63.4261937673848	69.9075574879527	75.0989819132895
discount1.066	22.0036691586066	37.8119751000329	47.8704968644195	55.7388351245143	64.0680792254239	70.4619975081098	75.6569092324152
discount1.067	22.4371749313107	38.4602059008889	48.5472703591452	56.4374143109193	64.6997999888242	71.0069362711528	76.2040816800289
discount1.068	22.8751068946209	39.1073947059319	49.2192641978684	57.16384494879	65.2724205138617	71.5425927759612	76.7407785484957
discount1.069	23.3172211733991	39.763579832881	49.8899977329705	57.7862662623875	65.8668783416444	72.0691798053911	77.267270165676
discount1.07	23.7632783686183	40.4426481446261	50.5955209254987	58.5160150526698	66.4107037010284	72.5869041187179	77.7838182399169
discount1.071	24.21304369945	41.1482560923695	51.2662025929029	59.1647868385462	66.9945808804956	73.0957579247807	78.2906761603457
discount1.072	24.6662871293586	41.8695378457491	51.9732852005531	59.8058576623718	67.5569418680581	73.5960464255575	78.7880892944938
discount1.073	25.1227834654284	42.5520159466547	52.6272302203322	60.4618416924181	68.0915089888925	74.0881089381996	79.2762953025741
discount1.074	25.5823124424041	43.2299581601836	53.2301095662839	61.0559967399229	68.6703406248805	74.5721264495367	79.7555243949183
discount1.075	26.0446587877744	43.9029322610916	53.8896580187581	61.622148746905	69.2308602664149	75.0482750362667	80.2259996156766
discount1.076	26.5096122690211	44.5612078996473	54.4482409022666	62.2515375410777	69.7748883181578	75.5173014389818	80.6879370986736
discount1.077	26.9769677314612	45.2130252290028	55.076546226649	62.8819427916926	70.2890864329022	75.979007111103	81.1415463125086
discount1.078	27.4465251190488	45.8600643478961	55.6698196865949	63.4722623379552	70.833295567593	76.4326108767533	81.5870303134299
discount1.079	27.9180894844704	46.5022582006589	56.2638519608075	64.0020858669447	71.3595514586644	76.8789714788633	82.0245859604674
discount1.08	28.3914709873484	47.1395459351935	56.9237843517858	64.5111690599886	71.8393681826892	77.3182450660747	82.4544041512154
discount1.081	28.8664848863676	47.8153991330713	57.5929621038144	65.0375180576791	72.3442486495817	77.7505835718275	82.8766700278054
discount1.082	29.3429515175086	48.4291952081192	58.2254787224458	65.5799549874989	72.8332247523522	78.1761348486094	83.2915631794692
discount1.083	29.8206962676464	49.0182992971951	58.7859137143857	66.1361994668143	73.3369858733712	78.5950427961521	83.6992578503107
discount1.084	30.2995495377815	49.6033554898873	59.3600709086548	66.7051737291042	73.8129741373843	79.0074474879077	84.0999231110296
discount1.085	30.7793467049675	50.2056398869628	59.9252516800946	67.2350072954182	74.2969662988122	79.4134852899414	84.4937230586005
discount1.086	31.2599280717934	50.8219460977155	60.5118639926279	67.7624926568782	74.7846401628375	79.8132889796777	84.8808169784651
discount1.087	31.7411388143859	51.4333739273741	61.1104224466891	68.2980064894803	75.260533801869	80.2069878556966	85.2613595183804
discount1.088	32.2228289247828	52.0398602083686	61.6605306385383	68.8258123642401	75.7081147572343	80.5947078480703	85.635500845674
discount1.089	32.7048531490033	52.670451748503	62.190539667806	69.3377975552439	76.167554380284	80.9765716231768	86.0033868049473
discount1.09	33.1870709199414	53.2661969342519	62.7143608573815	69.8188632807069	76.6255318091597	81.3526986834864	86.3651590634846
discount1.091	33.6693462892889	53.8565369159381	63.2320650160235	70.3012004153269	77.0764637282531	81.7241224742147	86.7209552557712
discount1.092	34.1515478539089	54.4414631285166	63.7389511208079	70.7648358716548	77.5208402395744	82.0911570171361	87.0709091252511
discount1.093	34.633548682949	55.0113628440594	64.2373846955996	71.238960246227	77.9626112724054	82.4528773486132	87.4151506455269
discount1.094	35.1152262362939	55.5752448257048	64.7271970905839	71.6825593237559	78.3750739581222	82.8136588008238	87.7538061579494
discount1.095	35.5964622894645	56.0217418461403	65.2079588281146	72.1522580023693	78.7502512001823	83.1745880989099	88.0869984872363
discount1.096	36.077142849646	56.4459685751237	65.6828220476904	72.6154579189444	79.1514899249038	83.5305804172561	88.4148470632778
discount1.097	36.5571580742909	56.8686235013976	66.1518694704613	73.0793092711957	79.5499214369507	83.8748255848084	88.7374680273396
discount1.098	37.0364021881914	57.3748980417385	66.6151829455569	73.5359606357098	79.9357032119647	84.2110115173418	89.0549743479277
discount1.099	37.5147733971998	57.9193650055876	67.0823728570807	73.966940849958	80.3290740484201	84.5424606018584	89.3674759191091
discount1.1	37.9921738043128	58.4481193169345	67.5561420033197	74.4100059799858	80.7168714227769	84.8694493009218	89.6750796644982
discount1.101	38.4685093236635	58.9698857644957	68.0365703824015	74.8665248805898	81.1041938987511	85.195951340534	89.9778896295188
discount1.102	38.943689594394	59.3838256507114	68.5194933536361	75.314154478381	81.4697067684788	85.5186215810839	90.2760070873766
discount1.103	39.4176278948247	59.8432908599716	68.9899384895989	75.7357390084668	81.804191051267	85.8369318089588	90.5695306046961
discount1.104	39.8902410549781	60.3510101663552	69.462949262374	76.1384286967082	82.1385262193802	86.1501284564101	90.8585561547966
discount1.105	40.3614493737432	60.7998920139226	69.9155666283155	76.5361243001137	82.4762901514016	86.4587859958901	91.143177175532
discount1.106	40.831176529795	61.239467113532	70.3493792115744	76.9453395272532	82.8300204834383	86.7632108422191	91.4234846718124
discount1.107	41.2993494999882	61.674358950809	70.769475469449	77.3588201743866	83.1787432817285	87.0634797449122	91.6995672725714
discount1.108	41.7658984715211	62.1380581334841	71.1954134659743	77.7746118801283	83.5246380880186	87.3596677284179	91.9715113212645
discount1.109	42.2307567607844	62.5596611067673	71.6145101326383	78.1539414593009	83.8620465642684	87.6518481433065	92.2394009361648
discount1.11	42.6938607284265	62.9828476192221	72.0068772433609	78.5174645944853	84.1946399035586	87.9406174484735	92.5033180834988
discount1.111	43.155149698707	63.4862351488818	72.4497872721784	78.8736226124825	84.531948039284	88.2257033788977	92.7633426442984
discount1.112	43.6145658767952	63.9008284650873	72.8158556615294	79.2525746222871	84.8638326818313	88.5069712471632	93.0195524789008
discount1.113	44.0720542700017	64.2746139478942	73.2395370870807	79.6330847033898	85.1892611746924	88.7844887176011	93.272023484829
discount1.114	44.5275626072695	64.6531985888984	73.6663972146161	79.9723107731778	85.5093248848363	89.0587942693934	93.5208296589695
discount1.115	44.9810412615562	65.1140552755374	74.0951232852023	80.3458771166206	85.8249638084664	89.3374477748117	93.7660431533406
discount1.116	45.4324431737536	65.5788774016625	74.4902364914758	80.7084010698497	86.1362583590893	89.6230584469099	94.0077343363872
discount1.117	45.8817237757812	66.038937797625	74.7899868383276	81.0277497680899	86.4432872264799	89.8893652496446	94.2459718382233
discount1.118	46.3288409166457	66.4935740519015	75.0827140750738	81.3768945630493	86.7461274095945	90.1675058311535	94.4808226030009
discount1.119	46.7737547901484	66.9429230857614	75.4726824333245	81.7281266952095	87.0448542562415	90.4418970311972	94.7123519480252
discount1.12	47.2164278614066	67.3688389456807	75.8618785314765	82.0747985275595	87.3395415002785	90.6976579476258	94.9406236030177
discount1.121	47.6568247981958	67.7759541971374	76.2481841613667	82.4025319301079	87.6302612965436	90.9634817091666	95.1656997546404
discount1.122	48.0949124004303	68.1788249437675	76.6324953803665	82.7187207767879	87.9167661469508	91.2144590857236	95.3876410984031
discount1.123	48.5306595332836	68.5774919198105	76.929016998994	83.0266206490547	88.1993891856792	91.458570200517	95.6065068762434
discount1.124	48.9640370609189	68.9719960665088	77.2383501119952	83.3344317776245	88.4782588650203	91.6994933204992	95.8223549282825
discount1.125	49.3950177803489	69.3623784894367	77.5777359814041	83.6482075779793	88.7534412964169	91.9372834325305	96.0352417157339
discount1.126	49.8235763592265	69.7486804181635	77.9185741703879	83.958103364439	89.0250011837593	92.1719943769251	96.2452223778548
discount1.127	50.2496892734436	70.1309431706257	78.2555667422526	84.2677266360889	89.2930018561702	92.4036788727807	96.45235075839
discount1.128	50.6733347458989	70.4771942541603	78.5887659440252	84.5729587544052	89.5575053036978	92.6323885489263	96.6566794447044
discount1.129	51.094492687773	70.7977061784317	78.9182232870691	84.8741941395373	89.8185722043	92.8581739713519	96.8582598096318
discount1.13	51.5131446399232	71.1152947828926	79.2439895533808	85.1852592425377	90.0762619572966	93.0813673460463	97.0571420305903
discount1.131	51.9292737171717	71.4299889680975	79.5661148028233	85.488706836267	90.330632711608	93.3034566957502	97.2533751417044
discount1.132	52.3428645521527	71.7418174737681	79.8871577140265	85.7856626147136	90.584092923744	93.53818486796	97.4470070473898
discount1.133	52.7539032423463	72.0508088723637	80.2064071776289	86.0848992577207	90.8349803887871	93.7477001479345	97.6380845698539
discount1.134	53.1623772969576	72.3569915635095	80.5221100094846	86.384434157788	91.0826825442454	93.9597495961002	97.8266534629746
discount1.135	53.5682755864082	72.6603937682614	80.8343129368071	86.6801093680759	91.3272520714883	94.1717029419679	98.012758454814
discount1.136	53.9715882927987	72.9610435251125	81.1430620687067	86.9719876239812	91.5687406126516	94.3744694868063	98.1964432677257
discount1.137	54.3723068595065	73.2589686846385	81.4484029009974	87.260130511307	91.80719879958	94.5883258794493	98.3777506497287
discount1.138	54.7704239472581	73.5541969052417	81.7503803218463	87.5445984849496	92.0426762709514	94.7858091537308	98.556722396557
discount1.139	55.1659333845639	73.8467556491511	82.0490386157473	87.814549018321	92.2752216939647	94.9810531043306	98.7333993782859
discount1.14	55.5588301266605	74.1802246362723	82.3444214704187	88.0831485916916	92.5048827889674	95.1742550098859	98.9078215698972
discount1.141	55.9491102087991	74.5133482857987	82.6365719799878	88.3450242417189	92.7317063464071	95.3651501157608	99.0800280683656
discount1.142	56.3367707071091	74.8430524025315	82.9255326515037	88.6011154283831	92.9557382484404	95.5537750213155	99.2500571122012
discount1.143	56.7218096950128	75.169375001322	83.2085009926651	88.8583894992078	93.1770234875382	95.7401656184754	99.4179461178438
discount1.144	57.1042262049244	75.4923538615223	83.4861689978736	89.1168127949468	93.3956061873103	95.9265789086471	99.5837316871544
discount1.145	57.4840201892754	75.8120265201141	83.7544007701356	89.375336476764	93.6115296194856	96.1112338426342	99.7474496370551
discount1.146	57.8611924829047	76.1284302590054	84.0143162981767	89.6312233282003	93.8248362220553	96.293686936759	99.9091350160245
discount1.147	58.2357447664861	76.4416020952421	84.3028054742372	89.8829788665828	94.035567621091	96.4741368001526	100.068822124909
discount1.148	58.6076795314772	76.7515787734089	84.6008040745638	90.131692983909	94.243764643635	96.6527173961808	100.226544537884
discount1.149	58.9770000455301	77.0589674850168	84.8740234216442	90.3774124440603	94.4494673360868	96.8291953464838	100.382335115019
discount1.15	59.3437103196898	77.3667791988184	85.1423181257617	90.6201831850762	94.6527149841133	97.0036037341172	100.536226031349
