# Supplementary material for: A quantitative approach to evaluating the GWP timescale through implicit discount rates
Source: Earth Syst Dyn. Author manuscript; Available in PMC 2019 Aug 27. (PMC6711200; doi:10.5194/esd-2018-6)
Supplement: SI [file NIHMS1043049-supplement-SI.zip › MetricsPaperCode/results/GWPquantESD.csv]

	GWPmin	GWP10	GWP25	GWPmed	GWP75	GWP90	GWPmax
discount1.005	275	275	275	275	275	275	201.398835981261
discount1.006	275	275	275	275	275	275	183.075460013039
discount1.007	275	275	275	275	275	275	166.866983194033
discount1.008	275	275	275	275	275	255.162585105578	152.64938693128
discount1.009	275	275	275	275	275	227.205802038953	140.239406806658
discount1.01	275	275	275	275	275	204.236720724142	129.428927598963
discount1.011	275	275	275	275	254.719137972313	184.534267297626	120.008806081134
discount1.012	275	275	275	275	232.540054362758	167.572984273443	111.783045339557
discount1.013	275	275	275	275	216.293434818416	152.791984629366	104.575869135587
discount1.014	275	275	275	275	203.997853307764	140.064965368875	98.2342659073468
discount1.015	275	275	275	275	192.7625670081	129.9022986998	92.6274699518345
discount1.016	275	275	275	267.457790135818	180.741706415237	120.652966401975	87.6452706473075
discount1.017	275	275	275	254.262658416241	169.330906055006	112.394048985348	83.1952428731991
discount1.018	275	275	275	240.749778639803	160.136640495878	105.401403614466	79.2003568321891
discount1.019	275	275	275	226.106845103591	151.714169597526	99.4302423101658	75.5964028508848
discount1.02	275	275	275	213.682040597044	142.79164086476	93.8516404602458	72.3297969347969
discount1.021	275	275	275	200.573600976825	133.721332257343	88.8076206822221	69.3558678012963
discount1.022	275	275	275	187.397263461579	125.189626391118	84.3034669556651	66.6369415132434
discount1.023	275	275	275	175.145875714767	117.57766094816	80.2553102969297	64.1414529160174
discount1.024	275	275	255.163403382969	164.060558288203	110.663773818476	76.5999393635521	61.842653140296
discount1.025	275	275	235.43978577119	153.705274237701	105.105748188807	73.2693088567972	59.7178125182196
discount1.026	275	275	217.505242914123	145.404234791222	100.380649274834	70.2584340930239	57.7475114778095
discount1.027	275	275	203.568205128841	137.915458315055	95.8743852048086	67.5214882645411	55.9151357669096
discount1.028	275	275	190.938359916476	130.799514769346	91.1597807430454	65.008352565777	54.206292772664
discount1.029	275	258.351229755155	180.619242390591	124.653920909917	87.2087831474493	62.691941371098	52.6085831766417
discount1.03	275	242.334050059059	170.868696199883	118.30245438994	83.8063414779294	60.5500763381313	51.111156735639
discount1.031	275	227.762564905766	161.703053549391	112.884324875366	80.6064131249793	58.5636653517176	49.7045920044924
discount1.032	275	218.326073198987	153.684974764916	107.850044926483	77.0558427698149	56.7163291079215	48.380591153925
discount1.033	275	206.104038828464	145.446816489606	103.046134275928	74.0068254191377	54.9937330938983	47.1318514744336
discount1.034	275	196.752427481883	137.885395217056	98.4414113290868	71.5966403258526	53.3834834699141	45.9519156457337
discount1.035	275	188.368667631439	131.125567751546	94.7915049450882	69.3950208692332	51.8747650705211	44.8350531479689
discount1.036	275	179.374992570752	125.607074942404	91.7414775933319	66.95169290509	50.4579974707757	43.7761608573645
discount1.037	275	171.799768737602	120.263502808292	88.5783876317822	64.8686914193017	49.1248920142886	42.7706793929675
discount1.038	275	166.282082280002	114.889166475114	85.3434624443006	62.8353703660575	47.8680368148964	41.8145184143868
discount1.039	275	158.919216131097	110.537743067508	82.4032417772718	60.8564962687589	46.6808876828643	40.9040141460818
discount1.04	275	151.907780629499	106.412686017496	79.6116275508207	58.9076059121963	45.5576277439357	40.0358489902959
discount1.041	275	146.840758107686	102.134248685621	76.8857108410523	57.1390595963249	44.493070520999	39.2070298308211
discount1.042	269.81525254374	142.176220147342	98.0537466078081	74.3326187869267	55.401823400686	43.4825777865687	38.4148440708308
discount1.043	259.629526111468	136.765977212897	94.7499737533209	72.0097664741273	53.781835306694	42.5219840244001	37.6242560444983
discount1.044	249.889177662772	131.577481668409	91.5784881542976	69.855591814795	52.2751056166696	41.6075616320771	36.787690277663
discount1.045	241.036852610059	126.235885346007	88.5488409105431	67.8211225326007	50.8602282447003	40.7359287440546	35.9914088755193
discount1.046	235.188055711545	122.325202888139	85.8961509740392	65.8973960527846	49.4794372607111	39.9040360583231	35.2324589217099
discount1.047	229.395585492432	118.928429875849	83.4186923280434	63.9924096266044	48.2559952455735	39.109120249044	34.5081725628473
discount1.048	223.673094588606	115.616393986845	81.0652830131254	62.1176066654681	47.0398724022828	38.3486712956018	33.8161338224536
discount1.049	218.032647749073	111.920612105365	78.8332626078742	60.4230232010495	45.9659387869225	37.6204041478181	33.1541494738937
discount1.05	212.484759584703	108.0096485902	76.4578127449336	59.0559269452782	44.9552212497279	36.922234537444	32.5202235825097
discount1.051	207.038455121435	104.571107235297	74.1524518391883	57.5339188772437	43.9677702226746	36.252255558662	31.9125368377986
discount1.052	201.701347750138	101.702093672545	71.9302154213846	56.0086420634437	42.9926244926615	35.6035535027774	31.3294255230575
discount1.053	196.479729128117	98.97226122357	69.8971211534341	54.6679889777501	42.0455220673368	34.9622247563089	30.7693664776876
discount1.054	191.378666725698	96.0284736438507	68.0987073893814	53.2015138230608	41.1623358065513	34.369821497565	30.2309620780718
discount1.055	186.402105293483	92.9750333220754	66.253830025791	51.8609473223084	40.2968788220011	33.8066429824019	29.7129274798291
discount1.056	181.552969675021	90.0772415896958	64.4715179787312	50.6232275830332	39.5377292198564	33.2519264650181	29.2140793915792
discount1.057	176.833264414674	87.3521820522912	62.8343875021326	49.4146598054784	38.7577620095109	32.7150987851628	28.733326158592
discount1.058	172.244173972908	84.8424527851299	61.3308671507346	48.3669997106437	38.0952625226297	32.1831094618958	28.269658989642
discount1.059	167.786154302597	82.7445604279186	59.8666858490284	47.3653173708357	37.4591962541662	31.6738455611361	27.822144180108
discount1.06	163.459021244221	80.8578879283244	58.5145483212939	46.3473223478028	36.8679017418741	31.1657238190719	27.389901007127
discount1.061	159.262032379918	79.0307116210605	57.1951607623915	45.4497176009477	36.2515873501971	30.6741812644506	26.9722010517904
discount1.062	155.193962655159	77.2691959190509	55.9245923109637	44.5738559206724	35.6495144783381	30.2143230496501	26.5681819704497
discount1.063	151.25314583676	75.4014937083261	54.6150247090372	43.6109891260332	35.082920799126	29.7795407983248	26.1772073507605
discount1.064	147.437688655681	73.5701538408135	53.3578834891039	42.8188562270218	34.5512488296833	29.3587929631486	25.7986275635113
discount1.065	143.745190902759	71.7214743920863	52.2737939488429	42.1111674554066	34.0030263814911	28.9509250518133	25.4318365988067
discount1.066	140.173182189326	69.9151077593599	51.1599256798674	41.3344547634531	33.463450728085	28.5553280053182	25.0762683445677
discount1.067	136.718936037017	68.3867143232727	50.1897367113173	40.5916205693311	32.9416240865511	28.1714314246413	24.7313932704635
discount1.068	133.379565406587	66.916031023312	49.2532310472687	39.8374452427466	32.4762513452632	27.7987005192206	24.3967154414543
discount1.069	130.152101545958	65.478125130711	48.3439126505985	39.2054757779273	32.000570609345	27.4366204095277	24.0717698489242
discount1.07	127.033390978994	64.0433514644667	47.4135805936905	38.4805749347008	31.5718467624829	27.0847305992226	23.7561199810363
discount1.071	124.020333478658	62.6066676445628	46.552918048164	37.8500941563713	31.118196508154	26.7427943210689	23.4493556450577
discount1.072	121.109723445108	61.1918542096337	45.6694407288466	37.239527531769	30.6875841756929	26.4101934356393	23.1510909843894
discount1.073	118.298352735427	59.9003887933319	44.8732291009288	36.6270783246795	30.2838397988001	26.0864948340583	22.860962662378
discount1.074	115.583011782382	58.6604484137323	44.1562142035963	36.0827320847104	29.8526287276995	25.7713302119951	22.5786282318459
discount1.075	112.960563613959	57.4697610492521	43.3897485803308	35.5729108552915	29.4408043157866	25.4643518997278	22.3037646290227
discount1.076	110.427737368966	56.3417439396264	42.7547231253187	35.015971410972	29.0463499079074	25.1648656984858	22.036066803754
discount1.077	107.981509672485	55.2587364441805	42.0553002176796	34.4681604981234	28.6781528876236	24.8728009715016	21.775246468468
discount1.078	105.618786356116	54.2154466250392	41.4088062169187	33.9639796517118	28.2932357891131	24.5884555219317	21.5210309401248
discount1.079	103.336558208825	53.2097850360283	40.7745400780264	33.5184851894545	27.9255596796008	24.3111047739646	21.2731486514114
discount1.08	101.13188490475	52.2398090794576	40.0846621628146	33.0965032866747	27.5941176485824	24.0404825281859	21.0313686690188
discount1.081	99.0018943263299	51.2401406936445	39.4003720282092	32.6662950829748	27.2491601759541	23.7763362643659	20.7955235890609
discount1.082	96.9437903843195	50.3570142342594	38.7671495918649	32.2292329787732	26.9187689864876	23.5184262600039	20.5652704145629
discount1.083	94.9548559005698	49.5305728239885	38.2167180232671	31.7874940546118	26.5819766771698	23.2665247747333	20.3404605971197
discount1.084	93.0323945168072	48.7294825376144	37.6628147567152	31.3422067982922	26.2670749310151	23.0204152980071	20.1208951413687
discount1.085	91.1739713921519	47.924453944138	37.1271428286268	30.933348455095	25.9501090590574	22.7798918550939	19.9063849393855
discount1.086	89.3770160778697	47.1204854972435	36.580874250491	30.5317013819152	25.6339492529557	22.5447583621191	19.6967501432816
discount1.087	87.6391639251335	46.3418699384022	36.0333501219492	30.1293031001209	25.3284663310515	22.3148280325044	19.4918195807392
discount1.088	85.958107151079	45.58748080103	35.5386542079284	29.7378412653494	25.0438346029831	22.0899228219908	19.2914302208961
discount1.089	84.3316206944855	44.8212898020126	35.0695044333763	29.3628640609332	24.7542995611298	21.8698729166574	19.0954266801425
discount1.09	82.7575613776488	44.1137985252067	34.6128263536415	29.0146870076888	24.4682865744833	21.654516254275	18.9036607668879
discount1.091	81.2338665967896	43.42780326685	34.1681193325131	28.6695318081753	24.1891538546064	21.4431763286975	18.7159910609699
discount1.092	79.7585530981073	42.762352867933	33.7389212018685	28.3413918260401	23.9164334749231	21.2355905205539	18.5322825177697
discount1.093	78.3297151698033	42.1271460723128	33.3227150205115	28.0094241726299	23.647578201893	21.0322245445438	18.3524061120398
discount1.094	76.9455228649399	41.5109797378394	32.9191948470931	27.7020468804751	23.3985557309688	20.8306250607702	18.1762384937654
discount1.095	75.6042200140444	41.0315015725154	32.5282844785992	27.3798820442861	23.1736845555553	20.6300361179609	18.0036616766915
discount1.096	74.3041123329208	40.5826327282844	32.1470550577201	27.0654392768492	22.934888300175	20.4333001417155	17.8345627418235
discount1.097	73.0435918036004	40.1417456285701	31.7751425231833	26.7537904584565	22.6994631463261	20.2440839010999	17.6688335687959
discount1.098	71.8211773025654	39.6217109614508	31.4122010409454	26.4499518699329	22.4730953423874	20.0602546198761	17.5063705735963
discount1.099	70.6352638139588	39.071989341173	31.0505684404411	26.1658926435122	22.2438466478184	19.8799244593101	17.347083392814
discount1.1	69.4844921742926	38.5473073110252	30.6881923318954	25.8765405515904	22.0193697007145	19.7028893998049	17.1908729142283
discount1.101	68.3675026594209	38.0381490832933	30.3250869351069	25.5811744200711	21.7966480456572	19.5269628053199	17.0375782970152
discount1.102	67.2829937491107	37.640111290197	29.9644173316829	25.2942315300089	21.5877983176357	19.3539154187797	16.8872347189612
discount1.103	66.2297198816805	37.2042476364535	29.617132002094	25.0263511073305	21.3977844239668	19.1839853527695	16.7396975798742
discount1.104	65.2064892274605	36.7296990596337	29.2719007893042	24.7725761272848	21.2088905791548	19.0175267813537	16.5948864841361
discount1.105	64.2121615005008	36.3161802124742	28.9451738582738	24.5239215571598	21.0191024077798	18.8541874523505	16.4527240820964
discount1.106	63.2456458187093	35.9165823428786	28.6352687526269	24.2700709143486	20.8215071309643	18.6937630206766	16.3131359246001
discount1.107	62.3058986124007	35.5263215703634	28.3381258402207	24.0156001023797	20.627733481214	18.5361736389712	16.1760503456932
discount1.108	61.3919215929306	35.1156387702838	28.0397649271468	23.7617188436258	20.4365751918233	18.3813424205867	16.0413983338546
discount1.109	60.5027597748452	34.7469851333277	27.7490001816187	23.5318262770682	20.2510901232725	18.2291952993535	15.9091134195701
discount1.11	59.6374995664332	34.3813847742967	27.4792387466188	23.3130282950937	20.0691851108034	18.0793891805511	15.7791315610043
discount1.111	58.7952950885044	33.9521465118438	27.1775368106847	23.1000753333568	19.8856302944955	17.9320348518558	15.6513910376095
discount1.112	57.9752099522997	33.6031222329904	26.9304467619876	22.8750003220191	19.7059231027833	17.787171362496	15.5258323493705
discount1.113	57.1765689308543	33.2918554415538	26.646841789819	22.6505342577444	19.5305592444453	17.6447341660842	15.4023981170463
discount1.114	56.3985482561162	32.9798134901357	26.3637072081529	22.4516946666447	19.3588900249197	17.5044197837215	15.2810329938929
discount1.115	55.6404171877671	32.6042430672418	26.0819047230611	22.2340890362275	19.1903606426951	17.3623627564694	15.161683572685
discount1.116	54.9014755673231	32.2300950152648	25.8244296617643	22.0242568241856	19.0248831136702	17.2172515419457	15.0442983040991
discount1.117	54.1810318570407	31.8642711373251	25.6305006041803	21.8404898392093	18.8623727536052	17.0823200208908	14.9288274161241
discount1.118	53.4785054344976	31.5070450114865	25.4422645347238	21.6407090864427	18.7027480248439	16.9418944305758	14.8152228397252
discount1.119	52.79322198866	31.1580601899649	25.1932340934738	21.4409048559426	18.5459303897773	16.8037924584705	14.7034381332026
discount1.12	52.124616109197	30.8309398362082	24.9466393497601	21.244815882082	18.3918441729022	16.6754452676624	14.5934284137238
discount1.121	51.4720643804584	30.5215204672356	24.7037585458627	21.0604583457528	18.2404164300669	16.5424277632426	14
discount1.122	50.8351301458257	30.2183991848825	24.4639574678268	20.8835783765882	18.0917415972099	16.4171878113424	14
discount1.123	50.2132192929388	29.9213876270314	24.2801578918143	20.7121318515582	17.9456137906585	16.2956928484771	14
discount1.124	49.6058526096177	29.6303047767373	24.0895339074166	20.5415649471766	17.8019360304542	16.1760870133975	14
discount1.125	49.0125523855093	29.3449766133715	23.8816818658675	20.3685330466389	17.6606452706429	16.058325742847	14
discount1.126	48.4328603717251	29.0652357816065	23.6742785441636	20.1984594721987	17.5216806406798	15.942365861157	14
discount1.127	47.8663368756227	28.7909212785413	23.4705117249882	20.029334311501	17.3849883125232	15.8281655310964	14
discount1.128	47.3125599039521	28.5445567554591	23.2702849154949	19.8633762183482	17.2505145627696	15.7156842033006	14
discount1.129	46.7711243460164	28.3182606921953	23.0735050527788	19.7003267658075	17.118193687218	15.6048825661305	14
discount1.13	46.2416411957682	28.0956652456434	22.8800823516769	19.5327107337524	16.9879121320833	15.4955842169151	14
discount1.131	45.7237368149961	27.8766800372978	22.6899301589285	19.3699249743093	16.8597411057167	15.3870502536506	14
discount1.132	45.2170522288199	27.6612169199945	22.501496112538	19.2113037428326	16.7323904269755	15.2725774084977	14
discount1.133	44.7212424585257	27.4491809923292	22.315166000407	19.0521349749381	16.6066816380474	15.170602506659	14
discount1.134	44.2359758888743	27.2405034150056	22.1319203418671	18.8934704338566	16.4829036777563	15.0675842216179	14
discount1.135	43.7609336584892	27.0351044040549	21.9516824746627	18.7374896322231	16.361011644471	14.9647997679821	14
discount1.136	43.295809092247	26.8329677669854	21.7743782795307	18.5841240581606	16.2409620051651	14.866641826917	14
discount1.137	42.8403071528676	26.6338966525063	21.5999360733058	18.4333075324091	16.1227125445081	14.7632931648586	14
discount1.138	42.3941385816282	26.4378796571476	21.4282837935913	18.2849761088096	16.0062223215512	14.6680156417018	14
discount1.139	41.9570418138257	26.2448465900103	21.2593481733179	18.1447218493895	15.8914516237902	14.5739649844952	14
discount1.14	41.5287471431903	26.0262690300394	21.0930753475837	18.0056515450165	15.778361923249	14	14
discount1.141	41.1090011715418	25.8094342901218	20.9294630548356	17.8705179127233	15.6669158350483	14	14
discount1.142	40.6975597833447	25.5962934046012	20.7683279818937	17.7387967720116	15.5570770777027	14	14
discount1.143	40.2941877419349	25.3867533077002	20.6112473265245	17.6068859554865	15.4488104339701	14	14
discount1.144	39.8986583063139	25.1807240215441	20.4577843010566	17.4748014211032	15.3420817123003	14	14
discount1.145	39.5107528681027	24.9781185272474	20.3101623407426	17.3430845595187	15.2368577113427	14	14
discount1.146	39.1302605997002	24.7788526389983	20.167695416575	17.213110286503	15.1331061862519	14	14
discount1.147	38.756978128052	24.5828448930019	20.0102229976875	17.085610593042	15.0307958120425	14	14
discount1.148	38.3907092193242	24.3900164336255	19.8482739399935	16.9599505353882	14.9298961545584	14	14
discount1.149	38.0312644753372	24.1999390361574	19.7004189657225	16.8362097337687	14.8303776375964	14	14
discount1.15	37.6784610527609	24.010721536547	19.5558042679503	16.7142859188416	14.7322115128694	14	14
